# Supplementary material for: Compositional and functional differences of the vaginal microbiota of women with and without cervical dysplasia
Source: Sci Rep. 2024 May 16;14:11183. doi: 10.1038/s41598-024-61942-2 (PMC11099171; doi:10.1038/s41598-024-61942-2)
Supplement: Supplementary file 1 — Supplementary Table 1. [file 41598_2024_61942_MOESM1_ESM.xlsx]

## Sheet: Table_S2_taxa_dysplasia_HC
	rab.all	rab.win.dysplasia	rab.win.HC	diff.btw	diff.win	effect	overlap	we.ep	we.eBH	wi.ep	wi.eBH
s_Lactobacillus crispatus	113265863	291831262	176377433	599552807	188690465	0,34432689	0,34273145	6,87E-08	7,62E-06	8,34E-08	9,25E-06
s_Gardnerella vaginalis	137894804	159120032	122540928	-3347058	126984101	-0,2593773	0,36292742	5,52E-06	0,00025641	9,86E-06	0,00048988
s_Aerococcus christensenii	23500557	969805641	103777517	-27023558	124173318	-0,2466539	0,37812438	4,37E-05	0,0012577	0,00016053	0,00379807
s_Peptoniphilus lacrimalis	289627375	112437406	150905499	-28357115	137631656	-0,2161696	0,3814	0,00012484	0,00298599	0,00034982	0,00695087
s_Fannyhessea vaginae	179447092	994355097	0,95651199	-22295576	151491056	-0,1570546	0,4035193	0,00084954	0,0126835	0,00503225	0,0403414
s_Lactobacillus gasseri	0,42929323	-0,4101482	120491637	186364753	143731022	0,13531198	0,42171566	0,02972352	0,12012436	0,01586887	0,0792279
s_Dialister micraerophilus	120690165	198445477	0,71477253	-13065942	107728485	-0,1336808	0,41491702	0,00631131	0,04220457	0,02110949	0,08963689
s_Lactobacillus vaginalis	-0,1230622	-0,787479	0,55664906	161877585	125383096	0,1339304	0,4176	0,01926029	0,09083121	0,02272199	0,09712545
s_Clostridiales genomosp. BVAB1	0,72422273	132070664	0,28783888	-13614685	102942764	-0,1354616	0,42111578	0,00588357	0,04012804	0,02442754	0,09817004
s_Limosilactobacillus sp. c9Ua_26_M	-0,0401386	-0,6956471	0,57151744	129375108	130180854	0,10890348	0,43031394	0,02516375	0,10681126	0,02921434	0,11175247
s_Lactobacillus kefiranofaciens	-1416828	-19020602	-0,9367828	0,96605469	626703581	0,12214497	0,42791442	0,01811356	0,07795184	0,04123626	0,12745854
s_Lactobacillus amylovorus	-12080202	-17504234	-0,7022759	10805098	726673297	0,12960249	0,424	0,03900665	0,12987607	0,04648662	0,13494136
s_Megasphaera genomosp. type_2	-0,0670111	0,27674226	-0,3805273	-1064553	813032165	-0,124011	0,4288	0,00937702	0,05022976	0,05239739	0,1455687
s_Actinotignum timonense	-12049935	-16663553	-0,7938399	0,92715542	595100405	0,13385402	0,43	0,04751894	0,13360628	0,06276083	0,16186292
s_Lactobacillus mulieris	-12131586	-17147293	-0,7694329	0,96013684	707205655	0,10254599	0,43531294	0,07290749	0,19889693	0,06281343	0,16450941
s_Prevotella timonensis	206673277	323554048	153973332	-11309444	124776136	-0,0931884	0,4368	0,03006581	0,12188629	0,050773	0,16463234
s_Alloscardovia omnicolens	-10564133	-15177963	-0,6046096	0,91343347	716070003	0,10670959	0,4324	0,09415373	0,23321595	0,062631	0,16791344
s_Megasphaera sp. UPII 199-6	0,16826401	0,52191381	-0,1560901	-10077709	127295727	-0,0809014	0,437	0,00578347	0,04198279	0,07560274	0,18381372
s_Bifidobacterium bifidum	-11600883	-16011681	-0,7610731	0,93100603	620807255	0,12922429	0,43331334	0,09316622	0,21245168	0,1011042	0,21412496
s_Anaerococcus sp. Marseille-P3915	-13258912	-17611901	-0,9058098	0,75488688	581933425	0,11550584	0,4396	0,10672564	0,22405159	0,10464926	0,21470402
s_Mageeibacillus indolicus	0,09822179	0,38157765	-0,1443071	-0,7717404	903774596	-0,0848437	0,4505099	0,02447292	0,10029575	0,10468377	0,23293103
s_Lactobacillus kitasatonis	-13694131	-17755836	-0,9910624	0,79012492	633320634	0,10578503	0,4385123	0,16261668	0,30815805	0,12394477	0,24437774
s_Fenollaria massiliensis	-10988588	-15069352	-0,7236776	0,77683906	610546565	0,10947966	0,44111178	0,125488	0,26170297	0,12178256	0,24592877
s_Peptococcus niger	-11027438	-1488362	-0,7317243	0,78399004	599106785	0,10851598	0,4422	0,11676825	0,2378036	0,13144974	0,2501331
s_Cutibacterium acnes	-12601444	-16948909	-0,8704312	0,6902339	626589894	0,09513584	0,4452	0,13827458	0,26954293	0,13177469	0,25127206
s_Prevotella corporis	0,1649316	0,42534863	-0,0902104	-0,8817319	844443869	-0,1008885	0,44211158	0,04764528	0,14157487	0,12786812	0,25461152
s_Campylobacter ureolyticus	-11089219	-15313333	-0,7394333	0,77688448	598700892	0,11507726	0,4384	0,09895777	0,20712434	0,14452351	0,25558547
s_Lactobacillus iners	136942755	153964275	124983246	-13142868	164185294	-0,0866122	0,447	0,0867935	0,24084225	0,09877116	0,25649633
s_Faecalibacterium prausnitzii	-0,5250183	-0,280466	-0,7538502	-0,8137191	649611667	-0,1173463	0,4435113	0,05175534	0,15249585	0,13024418	0,26536782
s_Lactobacillus rhamnosus	-13946746	-17836812	-10192791	0,76896043	637776505	0,10320064	0,44211158	0,20146792	0,36593116	0,14382362	0,27183153
s_Lactobacillus jensenii	21477053	159328954	267896178	142345332	164803111	0,09069076	0,4486	0,14198523	0,32262603	0,11539869	0,27273856
s_Corynebacterium riegelii	-13258019	-17312933	-0,9760907	0,79564643	591440548	0,11306032	0,4448	0,16239752	0,30699042	0,14378336	0,27475975
s_Ezakiella coagulans	-11188851	-14965175	-0,752779	0,84140507	627467905	0,11731627	0,4358	0,13569173	0,26546256	0,15595087	0,28249199
s_Staphylococcus aureus	-13390182	-17490817	-10060555	0,61942982	582779872	0,1005443	0,4496	0,20243049	0,35325439	0,15825381	0,282503
s_Lactobacillus coleohominis	-10431937	-14584071	-0,6606581	0,76497476	794668261	0,08449537	0,4484	0,25836816	0,43672753	0,15315706	0,28304741
s_Corynebacterium aurimucosum	-0,863335	-12684223	-0,5194645	0,76086812	750236454	0,08962553	0,44731054	0,18136942	0,35212206	0,14421861	0,28840677
s_Prevotella amnii	0,25164896	0,4471845	0,08923542	-0,7731725	963486489	-0,0723412	0,4536	0,01380816	0,06949268	0,14860091	0,29127958
s_Anaerococcus hydrogenalis	-12358363	-1647354	-0,8823889	0,72737804	608897486	0,10736407	0,4458	0,22114218	0,38485078	0,15669001	0,29193998
s_Propionimicrobium lymphophilum	-11307858	-15123386	-0,7743963	0,77216302	613994488	0,10691909	0,44371126	0,17712501	0,3167807	0,17847916	0,29956792
s_Lactobacillus helveticus	-12313632	-15945622	-0,9109188	0,72147361	703157105	0,08579148	0,44971006	0,16435084	0,32054814	0,16675721	0,30586944
s_Corynebacterium glucuronolyticum	-13544466	-16648901	-10590986	0,7034024	59655685	0,09942183	0,4432	0,21287087	0,38190398	0,17282162	0,31566508
s_Prevotella bivia	113309001	160721858	0,79909588	-0,8511662	115480888	-0,0744726	0,45470906	0,08663891	0,23185643	0,16151131	0,31835816
s_Olegusella massiliensis	-12502261	-1607277	-0,9229359	0,63693913	57542625	0,09600899	0,44891022	0,14862375	0,28277164	0,18956185	0,32082184
s_Sneathia sanguinegens	-0,4159089	-0,20866	-0,5970579	-0,6947611	775604324	-0,081201	0,4508	0,02577766	0,10570286	0,16937385	0,32251379
s_Corynebacterium coyleae	-13345893	-16996509	-10080569	0,5773653	602997465	0,08364336	0,45370926	0,26829478	0,43119363	0,19088275	0,3287956
s_Staphylococcus epidermidis	-12596353	-16130856	-0,9284313	0,65711582	612781907	0,08973042	0,45110978	0,2456046	0,40999643	0,19259731	0,33420698
s_Porphyromonas bennonis	-11686922	-15027012	-0,8806073	0,5481184	577416721	0,08479318	0,45570886	0,16894726	0,31786292	0,19883297	0,3427222
s_Winkia neuii	-0,6549475	-1017863	-0,3413651	0,77026488	792059357	0,09216516	0,4456	0,39011463	0,56913437	0,24177235	0,3908254
s_Urinicoccus massiliensis	-1272703	-1582805	-0,9717051	0,4712645	578425946	0,0751661	0,46070786	0,3084515	0,46724433	0,24647101	0,39367392
s_Bifidobacterium breve	-12181331	-15562155	-0,9344812	0,64440194	642767427	0,07995595	0,45030994	0,43627873	0,59415078	0,26584929	0,40641142
s_Prevotella intermedia	-0,410128	-0,2366459	-0,5683133	-0,5881397	634787239	-0,0919111	0,45810838	0,17615314	0,32348453	0,26340219	0,40865434
s_Bifidobacterium longum	-11094239	-14410385	-0,8041201	0,51111545	673580014	0,0574686	0,4625075	0,53338816	0,68537867	0,25504048	0,40935019
s_Prevotella buccalis	0,46984468	0,65174644	0,31181424	-0,612431	990127506	-0,063823	0,46070786	0,08725766	0,22143154	0,25840193	0,41337485
s_Prevotella colorans	0,48795259	0,69525416	0,30733404	-0,7041745	101908	-0,0726107	0,45590882	0,12220098	0,2807888	0,26340646	0,4272369
s_Schaalia radingae	-12890473	-15517273	-1022034	0,53928595	562703953	0,08664062	0,4578	0,31900473	0,47091774	0,2932579	0,43014202
s_Fusobacterium nucleatum	-11313111	-14156653	-0,8633894	0,51881949	611705396	0,07153295	0,464	0,40206329	0,57141898	0,28911247	0,43599857
s_Anaerococcus vaginalis	-0,3923609	-0,6388337	-0,1561592	0,59799429	721102764	0,07490824	0,45710858	0,28157794	0,45089956	0,29861314	0,45454576
s_Streptococcus mitis	-10864618	-13441601	-0,8531763	0,53972363	665002295	0,07018519	0,45810838	0,44510515	0,61454624	0,31215498	0,46242436
s_Bacteroides stercoris	-12285036	-14847092	-0,976496	0,47754619	588104378	0,07812041	0,4586	0,44413196	0,60348762	0,32291422	0,47576801
s_Clostridiales bacterium KA00274	-0,1249437	0,02629001	-0,2712979	-0,4862872	769326034	-0,0600403	0,467	0,15695581	0,3147446	0,33589449	0,47972763
s_Ureaplasma parvum	-0,5339491	-0,818687	-0,312776	0,50289558	931269323	0,04671943	0,4672	0,50107313	0,67198165	0,33606082	0,49380645
s_Prevotella copri	-0,9020651	-0,8010668	-0,9981838	-0,5060043	604038939	-0,0763738	0,46390722	0,14887436	0,29195586	0,3544488	0,50361042
s_Prevotella pleuritidis	-11908163	-14187096	-0,966006	0,42174377	560175725	0,06633403	0,464	0,39223521	0,55856853	0,36095568	0,51203485
s_Candida albicans	-10077991	-13291872	-0,7202864	0,41374523	762327791	0,04879395	0,4728	0,71785525	0,82960476	0,35680279	0,51306399
s_Gemella asaccharolytica	-0,2692312	-0,1037497	-0,3972253	-0,486235	792114067	-0,0629981	0,466	0,21138722	0,37557945	0,36651765	0,51388917
s_Prevotella melaninogenica	-0,5456301	-0,4131246	-0,6661389	-0,4234634	633051456	-0,0565262	0,46930614	0,2881127	0,45407498	0,38207997	0,52926751
s_Peptoniphilus coxii	-0,6548149	-0,8955205	-0,4371166	0,44699256	703234787	0,05514556	0,47030594	0,46958675	0,6371439	0,38199138	0,53328293
s_Solobacterium moorei	-10451179	-1258382	-0,8256056	0,32383383	574195748	0,05232785	0,4735053	0,42545857	0,59047191	0,39788333	0,54356166
s_[Eubacterium] rectale	-0,8984403	-0,7982361	-0,9788891	-0,3290245	636350124	-0,0452897	0,4765047	0,24622782	0,40095706	0,40094103	0,54478827
s_Prevotella disiens	108800335	128668597	0,90838149	-0,534476	103019759	-0,053627	0,466	0,26423486	0,46004992	0,3884786	0,55495885
s_Prevotella veroralis	-0,9464196	-11487706	-0,738765	0,35011483	583150258	0,05111548	0,4702	0,44152806	0,60710091	0,39953713	0,55788897
s_Dialister invisus	-11223493	-13549352	-0,9009438	0,4051001	549483643	0,06743147	0,46910618	0,46591293	0,62320729	0,42096869	0,56642722
s_Atopobium deltae	-0,262006	-0,4660649	-0,0651144	0,36114595	714255166	0,04614888	0,47610478	0,46303947	0,62114988	0,42303823	0,56696142
s_Mobiluncus mulieris	-11363417	-13436273	-0,9612134	0,34848713	592657551	0,04991121	0,474	0,60684502	0,74584421	0,41907489	0,56896071
s_[Eubacterium] siraeum	-11838816	-13653841	-1023786	0,35862557	581244953	0,0525346	0,46970606	0,55852026	0,70602436	0,43440811	0,5727626
s_Corynebacterium pyruviciproducens	-0,9787327	-11956628	-0,777663	0,33859084	73471024	0,04013775	0,47590482	0,58917632	0,73445217	0,43137669	0,57819856
s_Streptococcus agalactiae	-0,6927227	-0,9100881	-0,4840839	0,44638288	822657162	0,05142963	0,472	0,6486206	0,78008705	0,43772818	0,59108761
s_Peptostreptococcus anaerobius	-0,3156733	-0,5022128	-0,1413837	0,31851945	821249576	0,03718994	0,47670466	0,61896184	0,75598056	0,45796234	0,6010023
s_Ruminococcus bromii	-12666123	-14621858	-10916599	0,13707699	569753379	0,0228228	0,49030194	0,51892967	0,67726317	0,46229662	0,60270619
s_Peptoniphilus vaginalis	-0,9430529	-11324342	-0,7779567	0,2870565	595183832	0,04350813	0,4782	0,53780485	0,68845464	0,46713052	0,61067858
s_Streptococcus anginosus	0,77555476	107313744	0,54435851	-0,3990687	955188411	-0,0392174	0,4782	0,56576266	0,72439468	0,46222646	0,61353176
s_Xanthomonas campestris	-12923234	-15241242	-11093109	0,24475685	641791147	0,0320993	0,48170366	0,55496219	0,69965279	0,50244253	0,64019515
s_Streptococcus pseudopneumoniae	-0,9790914	-11697152	-0,7970141	0,18287768	699766849	0,02388094	0,4866	0,63407824	0,77132745	0,50862871	0,64544709
s_Anaerococcus tetradius	0,24519495	0,35738326	0,14116928	-0,3161908	934493634	-0,033067	0,4796	0,45307901	0,62539099	0,50336972	0,64631414
s_Slackia exigua	-0,9386035	-10770394	-0,8030282	0,20428237	60567161	0,03152507	0,4828	0,58355078	0,72787728	0,50815354	0,64673733
s_Schaalia turicensis	-0,72653	-0,8809242	-0,5857184	0,25959829	637748046	0,03436515	0,4806	0,51560312	0,67096973	0,51822517	0,65331821
s_Prevotella histicola	-10964959	-12529275	-0,9594699	0,18066964	576818972	0,0304451	0,4842	0,53781934	0,68608345	0,51870314	0,65383006
s_Sneathia amnii	-0,2936082	-0,2577695	-0,3203487	-0,2082189	820008723	-0,0216524	0,4866	0,34048485	0,52177165	0,5154452	0,6561737
s_Porphyromonas gingivalis	-0,9324877	-10886643	-0,7725266	0,28054409	57463228	0,03967789	0,4746	0,54434273	0,69530184	0,52484514	0,65764111
s_Mycoplasma hominis	-11571378	-12661504	-10708438	0,10126794	583125588	0,01373813	0,4935013	0,55804324	0,70062831	0,52477767	0,66391257
s_Veillonella montpellierensis	-10860748	-12075751	-0,9742767	0,18448577	599765575	0,02591956	0,48530294	0,60855644	0,74963403	0,53187204	0,6674788
s_Criibacterium bergeronii	-0,7464133	-0,8808182	-0,6339885	0,11371273	619303332	0,01622428	0,4904	0,59464267	0,73730582	0,54433651	0,67898194
s_Prevotella oralis	-10574853	-1127415	-0,9891931	0,07455257	563618925	0,0110593	0,4938	0,56909631	0,71352206	0,55576523	0,68701982
s_Mobiluncus curtisii	-0,6430015	-0,7982694	-0,50311	0,18662116	70071823	0,02599461	0,4848	0,60519028	0,74878009	0,55570657	0,68751594
s_Porphyromonas asaccharolytica	-0,6411144	-0,687317	-0,5943433	-0,0738912	671111921	-0,0110394	0,49330134	0,54950703	0,69536653	0,55442432	0,68930316
s_Bacteroides fragilis	-10443064	-1070248	-10197945	-0,0329109	599485547	-0,0036712	0,498	0,48516929	0,64463943	0,55633748	0,69124566
s_Prevotella buccae	-0,9763736	-10556874	-0,9095007	-0,0593753	592064103	-0,0075453	0,4964	0,59745218	0,73532987	0,57954605	0,70643985
s_Prevotella nigrescens	-0,7631237	-0,822692	-0,7012634	0,09000123	609995633	0,01418793	0,49190162	0,57256571	0,71901204	0,58229607	0,70909491
s_Prevotella oris	-0,5772357	-0,6935102	-0,4894804	0,10496425	637100889	0,01335342	0,4932	0,62237722	0,7681745	0,57913048	0,71007558
s_Atopobium minutum	-0,6886734	-0,7913517	-0,6014551	0,09672331	641578421	0,01379228	0,4936	0,64161442	0,7756268	0,58779997	0,71085428
s_Parvimonas sp. KA00067	-0,3999677	-0,476816	-0,3263775	0,0667272	653749404	0,01002578	0,4952	0,6253953	0,76163135	0,58850294	0,71340584
s_Prevotella shahii	-0,9649643	-10270268	-0,9084263	0,08213605	576441195	0,01218631	0,49310138	0,58376622	0,72103148	0,59895228	0,72549901
s_Peptoniphilus sp. DNF00840	-0,980413	-10295596	-0,9399933	-0,0155007	601806581	-0,0021349	0,4985003	0,49624138	0,65589011	0,59484562	0,72594558
s_Roseburia inulinivorans	-0,9020442	-0,9948117	-0,8224231	0,03392714	57659203	0,0053788	0,49670066	0,6206816	0,75801427	0,60207937	0,73160876
s_Prevotella bergensis	-0,1723706	-0,1978604	-0,1496666	-0,0795973	700454482	-0,0094831	0,4955009	0,64937087	0,7832959	0,60757038	0,73377811
s_Anaerococcus lactolyticus	-0,1677343	-0,1911938	-0,1474665	0,01586805	711356892	0,00259338	0,499	0,65739182	0,78836818	0,61361749	0,73758065
s_Porphyromonas uenonis	-0,2905736	-0,3964486	-0,195566	0,02515808	80033575	0,00317889	0,4978	0,62576438	0,76483209	0,61925102	0,74335424
s_Varibaculum cambriense	-0,4031632	-0,484376	-0,3238724	0,13589037	762760985	0,01684522	0,49070186	0,70925275	0,82307213	0,6178361	0,7444294
s_Finegoldia magna	0,94745627	112283254	0,82116977	-0,1383782	101405335	-0,0147128	0,4928	0,61688701	0,76240135	0,6289609	0,7537971
s_Porphyromonas somerae	-0,9190859	-0,9820653	-0,8590215	0,05343074	600620784	0,00789125	0,49570086	0,64298904	0,77954002	0,635576	0,76104278
s_Peptoniphilus harei	0,81455005	0,97545092	0,68508639	-0,2373737	980355249	-0,0251607	0,48570286	0,57093906	0,72140642	0,6497747	0,76371463

## Sheet: Table_S4_functional_pathways
	rab.all	rab.win.dysplasia	rab.win.HC	diff.btw	diff.win	effect	overlap	we.ep	we.eBH	wi.ep	wi.eBH
PWY-2941: L-lysine biosynthesis II	0.853528	-0.259498	4.00781	2.84641	9.58357	0.30511	0.3552	4.73625e-06	0.00027974	3.49372e-06	0.000230928
P161-PWY: acetylene degradation	1.66646	0.161218	6.37796	2.66858	9.44983	0.303213	0.3548	1.38923e-05	0.00056126	6.40199e-06	0.000318064
PWY66-422: D-galactose degradation V (Leloir pathway)	5.18798	3.29223	6.45316	1.98627	6.61953	0.293321	0.3608	7.80191e-05	0.00174434	1.16501e-05	0.000495927
PWY-3841: folate transformations II	7.32263	5.16037	8.83109	1.52203	5.82652	0.248472	0.373	0.00032118	0.0049203	1.6693e-05	0.000607914
PWY0-162: superpathway of pyrimidine ribonucleotides de novo biosynthesis	1.37323	2.49968	0.0794956	-2.2072	6.53966	-0.312723	0.362927	0.000144962	0.00262489	2.41184e-05	0.000652619
GLCMANNANAUT-PWY: superpathway of N-acetylglucosamine, N-acetylmannosamine and N-acetylneuraminate degradation	-0.447265	-1.42125	0.961755	2.89678	10.3105	0.300612	0.3504	1.63234e-05	0.00067658	3.51785e-05	0.000775427
PWY-4242: pantothenate and coenzyme A biosynthesis III	7.37728	6.4447	8.47319	1.32792	5.20037	0.240003	0.375125	0.00414822	0.0287299	7.72463e-05	0.00165087
RIBOSYN2-PWY: flavin biosynthesis I (bacteria and plants)	2.94807	2.0584	5.63852	1.86904	7.68624	0.24308	0.386323	0.00058307	0.00726914	0.000126906	0.00208675
PWY-6737: starch degradation V	2.27337	3.25936	0.69325	-1.82298	6.48185	-0.261783	0.381	0.000524576	0.00638834	0.000162089	0.00235977
THRESYN-PWY: superpathway of L-threonine biosynthesis	5.01484	4.22503	6.8446	1.77123	6.55904	0.250007	0.387922	0.000900425	0.0103969	0.000172059	0.00263893
PWY-724: superpathway of L-lysine, L-threonine and L-methionine biosynthesis II	2.66109	1.9326	3.97442	1.98264	8.15522	0.232508	0.392	0.000734956	0.00834508	0.000280904	0.00356546
PWY0-1061: superpathway of L-alanine biosynthesis	1.72645	3.18955	0.131073	-2.05464	7.12598	-0.270636	0.377924	0.000980296	0.0100783	0.000307028	0.00365124
PWY-2942: L-lysine biosynthesis III	3.05568	2.56954	4.47149	2.00098	7.80399	0.251872	0.3878	0.000788195	0.00875972	0.000298278	0.0037652
PWY-5097: L-lysine biosynthesis VI	2.77175	2.07369	4.1989	2.18731	8.16788	0.262726	0.3794	0.00069626	0.00848044	0.000318215	0.00388256
PWY-6385: peptidoglycan biosynthesis III (mycobacteria)	3.77535	4.36383	2.60049	-1.54574	6.36738	-0.229655	0.3866	0.000868457	0.0086809	0.000347199	0.00410985
PWY-6936: seleno-amino acid biosynthesis	0.788018	1.62003	-0.249399	-1.36829	5.40929	-0.225761	0.389922	0.00699892	0.0298002	0.000630879	0.00543198
COA-PWY-1: coenzyme A biosynthesis II (mammalian)	9.44521	8.76475	9.92314	0.8124	4.1533	0.193229	0.39912	0.00231521	0.0218559	0.00123206	0.0109645
PWY-6123: inosine-5'-phosphate biosynthesis I	3.92308	4.73127	3.31359	-1.4288	6.12011	-0.213263	0.392	0.00988625	0.0501852	0.00143521	0.0118535
PWY-7221: guanosine ribonucleotides de novo biosynthesis	8.03025	7.38013	9.01061	1.00997	4.69592	0.186991	0.4006	0.0329965	0.111379	0.00171426	0.0136556
PWY0-1586: peptidoglycan maturation (meso-diaminopimelate containing)	1.83111	2.46913	0.820558	-1.29559	5.90843	-0.200815	0.4012	0.011116	0.0475365	0.00237173	0.0149049
PWY-7211: superpathway of pyrimidine deoxyribonucleotides de novo biosynthesis	-0.481884	0.434629	-1.21516	-1.26958	5.89652	-0.193339	0.3982	0.0252862	0.0783008	0.00369587	0.0179496
COA-PWY: coenzyme A biosynthesis I	9.00498	8.2844	9.44351	0.871552	4.79141	0.181169	0.40032	0.00333947	0.0273102	0.00308409	0.0202143
PWY-6124: inosine-5'-phosphate biosynthesis II	3.76387	4.55635	3.258	-1.31324	6.03351	-0.193044	0.40052	0.0231009	0.0831653	0.00357554	0.0215887
VALSYN-PWY: L-valine biosynthesis	-0.00241998	0.638554	-0.651905	-1.13835	5.16729	-0.195792	0.39912	0.0214018	0.0645003	0.00546571	0.0223737
PWY-841: superpathway of purine nucleotides de novo biosynthesis I	0.692973	1.5508	-0.23607	-1.02032	5.33105	-0.173204	0.41	0.0255351	0.0756349	0.00582108	0.0255385
NONOXIPENT-PWY: pentose phosphate pathway (non-oxidative branch)	1.47273	1.88851	0.596229	-0.987341	5.38318	-0.167071	0.422515	0.0187667	0.0690257	0.00563011	0.0273734
PWY-6151: S-adenosyl-L-methionine cycle I	7.67568	7.06572	8.84502	1.03406	5.47087	0.161783	0.413517	0.0551908	0.153237	0.00532888	0.0286435
PWY-621: sucrose degradation III (sucrose invertase)	0.270888	-0.595163	1.22701	1.58912	7.7704	0.196084	0.4108	0.0116206	0.0525667	0.00649474	0.0290151
PWY-6122: 5-aminoimidazole ribonucleotide biosynthesis II	4.1076	4.75221	3.54356	-1.10647	5.9824	-0.171843	0.414	0.0400304	0.122522	0.0066682	0.0318595
PWY-6277: superpathway of 5-aminoimidazole ribonucleotide biosynthesis	4.10563	4.75709	3.56659	-1.0646	5.91533	-0.168632	0.4182	0.0430865	0.12563	0.00669928	0.0324965
PWY-5265: peptidoglycan biosynthesis II (staphylococci)	-0.536126	0.376785	-1.19033	-1.56003	7.04153	-0.211566	0.411918	0.0182115	0.064061	0.00903992	0.0333436
PWY-7210: pyrimidine deoxyribonucleotides biosynthesis from CTP	-1.59851	-2.51823	-0.818123	1.60125	8.07155	0.190182	0.414517	0.00905287	0.0439586	0.00848867	0.0340253
PWY-7234: inosine-5'-phosphate biosynthesis III	3.61612	4.37697	3.01088	-1.17939	6.39397	-0.16842	0.4128	0.0390365	0.113813	0.0079001	0.0349042
TRNA-CHARGING-PWY: tRNA charging	9.33653	8.51491	9.83383	0.735012	4.92665	0.148278	0.418316	0.0139709	0.0682811	0.00957896	0.041444
COMPLETE-ARO-PWY: superpathway of aromatic amino acid biosynthesis	-0.0228363	0.875662	-0.64281	-1.23678	5.80653	-0.192758	0.411318	0.0399382	0.102494	0.0132501	0.0421667
PWY-5100: pyruvate fermentation to acetate and lactate II	9.75655	9.12311	10.2235	0.745961	4.96768	0.147644	0.4178	0.00967931	0.0554159	0.00999587	0.0424018
PWY-6317: galactose degradation I (Leloir pathway)	3.44179	2.58937	5.01726	1.2818	6.57665	0.182953	0.415317	0.031252	0.104532	0.0103083	0.0425946
PWY-3001: superpathway of L-isoleucine biosynthesis I	-0.0377654	0.688947	-0.679875	-1.03627	5.33675	-0.177424	0.415117	0.0450812	0.117929	0.0157	0.049396
PWY-6147: 6-hydroxymethyl-dihydropterin diphosphate biosynthesis I	2.26241	2.69813	1.81913	-1.2466	8.2764	-0.147641	0.422515	0.0276115	0.0963082	0.013526	0.0503458
PWY-6121: 5-aminoimidazole ribonucleotide biosynthesis I	3.29007	3.8954	2.87854	-0.893018	5.67925	-0.144629	0.424915	0.0655478	0.161198	0.0142729	0.0519051
PEPTIDOGLYCANSYN-PWY: peptidoglycan biosynthesis I (meso-diaminopimelate containing)	9.28444	8.57525	9.69087	0.598948	4.1541	0.143352	0.4276	0.0244559	0.0958599	0.0155603	0.0561367
PWY-6387: UDP-N-acetylmuramoyl-pentapeptide biosynthesis I (meso-diaminopimelate containing)	9.30072	8.59244	9.73625	0.589144	4.23713	0.133604	0.4308	0.0260974	0.099349	0.0161389	0.057387
PWY-7111: pyruvate fermentation to isobutanol (engineered)	0.044856	0.604936	-0.483492	-0.928417	5.18656	-0.161192	0.4174	0.0507558	0.12267	0.0202084	0.05766
DENOVOPURINE2-PWY: superpathway of purine nucleotides de novo biosynthesis II	1.5626	2.09061	0.607387	-0.889438	5.58516	-0.14444	0.423115	0.0475543	0.119175	0.0179971	0.0581124
P124-PWY: Bifidobacterium shunt	0.212957	1.11452	-0.538593	-1.20863	6.21881	-0.184526	0.418716	0.0521608	0.131593	0.0185167	0.0582054
PANTO-PWY: phosphopantothenate biosynthesis I	0.370894	1.02774	-0.157266	-1.22989	6.35462	-0.177953	0.415917	0.0344255	0.105395	0.0182213	0.0588016
PWY-6527: stachyose degradation	1.61962	0.912701	3.12315	1.3101	7.09897	0.170256	0.418916	0.0363639	0.113675	0.0184736	0.0615898
ARO-PWY: chorismate biosynthesis I	0.221052	1.05	-0.422569	-1.06167	5.82301	-0.165843	0.4196	0.0679339	0.15806	0.0211282	0.0632927
PWY-6386: UDP-N-acetylmuramoyl-pentapeptide biosynthesis II (lysine-containing)	9.4146	8.75591	9.82702	0.614347	4.23661	0.1355	0.4258	0.0291387	0.105992	0.0193473	0.0642903
PANTOSYN-PWY: pantothenate and coenzyme A biosynthesis I	-0.549932	0.112778	-1.10451	-1.18653	5.80146	-0.178862	0.419116	0.0529087	0.128192	0.0253913	0.0676524
PWY-7196: superpathway of pyrimidine ribonucleosides salvage	-1.33663	-0.607339	-1.82878	-1.04993	5.50398	-0.174466	0.412517	0.0745366	0.158211	0.0265679	0.067765
HSERMETANA-PWY: L-methionine biosynthesis III	1.47641	1.93733	0.802864	-0.854852	5.64236	-0.138441	0.4272	0.0420088	0.122807	0.0224143	0.0693845
PWY-6609: adenine and adenosine salvage III	1.34884	1.92232	0.516458	-0.830688	5.30431	-0.140049	0.4268	0.0608415	0.1448	0.0233958	0.0702146
PWY-7219: adenosine ribonucleotides de novo biosynthesis	10.0048	9.26172	10.3212	0.595388	4.36859	0.137484	0.4266	0.0261729	0.0998088	0.0228287	0.0720505
PWY-5384: sucrose degradation IV (sucrose phosphorylase)	-0.164731	-1.01371	0.592359	1.50756	8.53199	0.162686	0.4204	0.0302769	0.0967449	0.0261491	0.0749994
PWY-6471: peptidoglycan biosynthesis IV (Enterococcus faecium)	0.271633	1.19518	-0.398979	-1.05107	6.49276	-0.150945	0.432913	0.0728239	0.170813	0.0276368	0.0783733
PWY-6163: chorismate biosynthesis from 3-dehydroquinate	0.297479	1.03028	-0.342737	-0.870024	5.68087	-0.138077	0.433513	0.0840875	0.183287	0.0327243	0.0867512
PWY-6700: queuosine biosynthesis	-0.0755689	0.614289	-0.64591	-0.826459	5.479	-0.136999	0.436313	0.0917722	0.195309	0.036339	0.0945342
PWY-1861: formaldehyde assimilation II (RuMP Cycle)	-3.09089	-3.75596	-2.51529	0.953917	5.86688	0.147125	0.428914	0.0467794	0.115555	0.04487	0.0955104
UDPNAGSYN-PWY: UDP-N-acetyl-D-glucosamine biosynthesis I	9.5658	8.95177	9.98563	0.612563	4.50375	0.1311	0.4354	0.0587877	0.162215	0.0354059	0.0996495
PWY-5695: urate biosynthesis/inosine 5'-phosphate degradation	0.885161	1.49734	0.179604	-0.830612	5.3602	-0.145028	0.4314	0.0887664	0.185096	0.0410096	0.102323
NONMEVIPP-PWY: methylerythritol phosphate pathway I	-0.673154	0.0186622	-1.20839	-0.975925	6.50417	-0.144557	0.4342	0.107848	0.209681	0.0496788	0.112108
PWY0-1296: purine ribonucleosides degradation	-0.483405	0.0570302	-0.968751	-0.756316	5.04133	-0.131282	0.434113	0.137149	0.256632	0.0523559	0.119636
POLYISOPRENSYN-PWY: polyisoprenoid biosynthesis (E. coli)	-0.958111	-0.494244	-1.30561	-0.7608	4.92851	-0.135767	0.433113	0.129337	0.235192	0.0554342	0.120762
PWY-5686: UMP biosynthesis	9.637	9.04276	10.0797	0.603733	4.31928	0.133204	0.430714	0.0468219	0.141694	0.0469623	0.123115
BRANCHED-CHAIN-AA-SYN-PWY: superpathway of branched amino acid biosynthesis	-0.547012	-0.0489864	-0.965143	-0.792931	5.49513	-0.124577	0.4368	0.114148	0.224262	0.0571827	0.1285
ILEUSYN-PWY: L-isoleucine biosynthesis I (from threonine)	-0.535952	-0.0321448	-0.968677	-0.721141	5.47735	-0.119515	0.4422	0.127181	0.233774	0.0601645	0.131525
PWY-6608: guanosine nucleotides degradation III	-0.336483	-0.001468	-0.707471	-0.760944	4.99969	-0.140092	0.429514	0.124222	0.228706	0.0676009	0.140237
DTDPRHAMSYN-PWY: dTDP-L-rhamnose biosynthesis I	1.73802	2.30561	0.83239	-0.82513	6.46602	-0.116549	0.4452	0.106695	0.225943	0.0614786	0.145579
PWY-5103: L-isoleucine biosynthesis III	-0.5469	-0.0844689	-0.917001	-0.722315	5.29585	-0.115827	0.443	0.12894	0.232811	0.07699	0.149728
GLYCOGENSYNTH-PWY: glycogen biosynthesis I (from ADP-D-Glucose)	0.438379	1.00412	-0.119949	-0.779664	6.3456	-0.111444	0.4476	0.143019	0.270898	0.0680076	0.151795
PWY66-400: glycolysis VI (metazoan)	4.29208	3.60909	4.93947	0.754436	6.51819	0.112924	0.45011	0.141905	0.276984	0.0650242	0.154823
PWY-7560: methylerythritol phosphate pathway II	-0.862174	-0.392076	-1.2588	-0.840363	5.89915	-0.130207	0.4358	0.19184	0.31948	0.0874734	0.176584
DAPLYSINESYN-PWY: L-lysine biosynthesis I	-2.95366	-3.48343	-2.47207	0.820003	5.88865	0.121507	0.442911	0.126366	0.239152	0.0924207	0.178834
SER-GLYSYN-PWY: superpathway of L-serine and glycine biosynthesis I	-0.111603	0.408211	-0.572865	-0.718573	5.3077	-0.115989	0.442511	0.211228	0.342472	0.0882533	0.18065
CALVIN-PWY: Calvin-Benson-Bassham cycle	0.155013	0.980245	-0.42809	-0.594645	5.75805	-0.0963317	0.454509	0.15793	0.288266	0.0917659	0.189061
PWY-6270: isoprene biosynthesis I	-1.00114	-0.511917	-1.374	-0.947714	5.97002	-0.147376	0.4292	0.204141	0.338403	0.0983839	0.190982
ANAGLYCOLYSIS-PWY: glycolysis III (from glucose)	5.59745	4.92624	6.24295	0.637226	5.2033	0.113339	0.443	0.222096	0.386069	0.0869438	0.194436
PWY-7208: superpathway of pyrimidine nucleobases salvage	3.06175	3.61018	2.69024	-0.746762	6.11255	-0.107318	0.44831	0.122629	0.254527	0.100541	0.2137
PYRIDNUCSYN-PWY: NAD biosynthesis I (from aspartate)	-0.699712	-0.159213	-1.08693	-0.678377	5.54946	-0.105223	0.45091	0.243295	0.37227	0.13636	0.238285
PWY-6126: superpathway of adenosine nucleotides de novo biosynthesis II	5.84412	6.10539	5.58023	-0.53165	5.64007	-0.0854832	0.456	0.0641501	0.168822	0.126193	0.254968
GLYCOLYSIS: glycolysis I (from glucose 6-phosphate)	4.12997	3.73952	4.58284	0.628837	6.45191	0.0876826	0.455	0.232414	0.392422	0.128532	0.255912
PWY-7229: superpathway of adenosine nucleotides de novo biosynthesis I	6.2203	6.50232	5.99209	-0.588157	5.47837	-0.0987585	0.4504	0.0631275	0.168066	0.134175	0.266037
PWY66-399: gluconeogenesis III	-2.47153	-2.72206	-2.21195	0.616449	4.99971	0.111429	0.443711	0.21397	0.33174	0.172476	0.269652
PWY-6859: all-trans-farnesol biosynthesis	-2.59463	-2.88715	-2.34246	0.553712	5.46333	0.0950234	0.452909	0.184609	0.298942	0.181248	0.288824
PWY-1042: glycolysis IV (plant cytosol)	4.57671	4.26677	4.90528	0.41559	5.16596	0.0749585	0.458508	0.283145	0.451829	0.153435	0.290698
P122-PWY: heterolactic fermentation	-2.91944	-3.26523	-2.59918	0.618195	5.33981	0.100666	0.4512	0.1962	0.324783	0.183446	0.291066
PWY-7220: adenosine deoxyribonucleotides de novo biosynthesis II	5.88669	6.02779	5.73692	-0.472477	5.95213	-0.0748859	0.462	0.0800886	0.197351	0.162588	0.302687
PWY-6628: superpathway of L-phenylalanine biosynthesis	-2.23791	-1.89155	-2.5244	-0.511202	5.58933	-0.0849405	0.4618	0.248729	0.382115	0.189468	0.306424
PWY-7222: guanosine deoxyribonucleotides de novo biosynthesis II	5.88397	6.02677	5.74654	-0.456717	5.95011	-0.0767145	0.458708	0.0849495	0.204357	0.165738	0.307747
PWY-7117: C4 photosynthetic carbon assimilation cycle, PEPCK type	-0.424578	-0.0216563	-0.808301	-0.52879	5.07382	-0.0946483	0.453109	0.333011	0.474287	0.189246	0.311913
PWY0-1479: tRNA processing	-3.40664	-3.87179	-2.99693	0.580052	6.11843	0.0849132	0.460508	0.262458	0.402817	0.200707	0.315663
PWY-5484: glycolysis II (from fructose 6-phosphate)	0.403617	1.18208	-0.15805	-0.606749	5.87235	-0.0931115	0.4516	0.292138	0.434939	0.217937	0.350316
PWY-7383: anaerobic energy metabolism (invertebrates, cytosol)	-2.46561	-2.74739	-2.18757	0.490031	5.16846	0.0831348	0.456909	0.298246	0.42876	0.242719	0.35352
PWY-6703: preQ0 biosynthesis	-0.961919	-0.690732	-1.20596	-0.478984	5.33245	-0.0798974	0.461	0.358673	0.495818	0.235694	0.362907
P461-PWY: hexitol fermentation to lactate, formate, ethanol and acetate	-2.17214	-2.4331	-1.86338	0.378908	4.92065	0.0656064	0.467107	0.288657	0.421713	0.278969	0.394614
PWY-5188: tetrapyrrole biosynthesis I (from glutamate)	-1.25249	-0.990574	-1.47649	-0.402853	4.74401	-0.0772309	0.4572	0.393061	0.527867	0.274633	0.400044
PWY-6630: superpathway of L-tyrosine biosynthesis	-2.36625	-2.16735	-2.56261	-0.54454	5.72504	-0.0838141	0.462507	0.318734	0.460116	0.280468	0.402623
PPGPPMET-PWY: ppGpp biosynthesis	-2.68504	-2.89583	-2.49019	0.405954	5.21562	0.0707676	0.4618	0.303996	0.439302	0.282831	0.402646
OANTIGEN-PWY: O-antigen building blocks biosynthesis (E. coli)	1.34771	1.91225	0.889249	-0.618928	6.65381	-0.0886093	0.4616	0.376649	0.543457	0.254763	0.407102
HISTSYN-PWY: L-histidine biosynthesis	-2.62719	-2.89616	-2.35888	0.428544	5.42854	0.0665477	0.466907	0.412192	0.555804	0.291302	0.417491
PWY0-845: superpathway of pyridoxal 5'-phosphate biosynthesis and salvage	-2.81698	-3.03591	-2.60841	0.413575	5.16094	0.0727403	0.464907	0.336528	0.471916	0.296446	0.419416
PWY-1269: CMP-3-deoxy-D-manno-octulosonate biosynthesis I	-1.53557	-1.36901	-1.7195	-0.51573	4.93148	-0.0994439	0.453909	0.358284	0.506787	0.298963	0.421717
PYRIDOXSYN-PWY: pyridoxal 5'-phosphate biosynthesis I	-2.91856	-3.12283	-2.72385	0.432216	5.08628	0.0769329	0.461908	0.360881	0.498599	0.300392	0.426406
ANAEROFRUCAT-PWY: homolactic fermentation	-0.196511	0.331742	-0.598657	-0.45955	5.6725	-0.0745918	0.4642	0.390007	0.538961	0.287723	0.431116
PWY66-409: superpathway of purine nucleotide salvage	-2.15672	-1.87351	-2.41709	-0.481859	5.45761	-0.077651	0.462907	0.390627	0.528365	0.316536	0.43458
PWY-5189: tetrapyrrole biosynthesis II (from glycine)	-1.7345	-1.52533	-1.94723	-0.326899	4.68688	-0.0572526	0.466507	0.409577	0.548914	0.322988	0.443771
PWY-6545: pyrimidine deoxyribonucleotides de novo biosynthesis III	0.399806	0.34057	0.466253	0.413203	5.85472	0.0673018	0.469706	0.263231	0.411906	0.29867	0.444767
PWY-6892: thiazole biosynthesis I (E. coli)	-2.78566	-3.03827	-2.48941	0.330385	5.15527	0.055384	0.4694	0.387626	0.523108	0.331233	0.448934
PWY4FS-8: phosphatidylglycerol biosynthesis II (non-plastidic)	-0.222757	-0.374	-0.0348585	0.482203	6.66135	0.064069	0.4648	0.296428	0.446276	0.310124	0.453945
PWY-7663: gondoate biosynthesis (anaerobic)	0.132891	0.458433	-0.350396	-0.336796	4.92375	-0.0611184	0.4674	0.437885	0.577759	0.318089	0.459132
P42-PWY: incomplete reductive TCA cycle	-2.78673	-2.99561	-2.58787	0.438738	5.0796	0.0713348	0.462707	0.395767	0.534339	0.356694	0.47541
COLANSYN-PWY: colanic acid building blocks biosynthesis	-2.5627	-2.77862	-2.36362	0.297273	4.93981	0.0534697	0.4732	0.341322	0.480353	0.359656	0.482406
PWY-2723: trehalose degradation V	-3.1012	-3.51514	-2.78803	0.421678	5.5957	0.0697618	0.467706	0.37486	0.512172	0.364808	0.490097
HEMESYN2-PWY: heme biosynthesis II (anaerobic)	-2.69077	-2.85428	-2.53165	0.346911	4.8637	0.0642869	0.465907	0.38831	0.528265	0.361138	0.490541
PWY4FS-7: phosphatidylglycerol biosynthesis I (plastidic)	-0.213621	-0.325627	-0.0913833	0.498902	6.57385	0.0682927	0.463707	0.291748	0.449001	0.34698	0.497122
PWY-7392: taxadiene biosynthesis (engineered)	-3.25793	-3.56278	-2.98113	0.34049	5.51328	0.0537575	0.4732	0.401754	0.536236	0.373107	0.498397
PWY-6595: superpathway of guanosine nucleotides degradation (plants)	-2.33969	-2.53904	-2.16765	0.516308	6.15114	0.0699457	0.464707	0.256179	0.401134	0.363055	0.498741
GLYCOCAT-PWY: glycogen degradation I (bacterial)	-2.9655	-3.39111	-2.61763	0.382879	5.91932	0.0584673	0.4716	0.441168	0.577242	0.37349	0.502736
MET-SAM-PWY: superpathway of S-adenosyl-L-methionine biosynthesis	-3.12582	-3.38624	-2.88463	0.422193	5.97705	0.0655736	0.468106	0.399928	0.541703	0.383834	0.513626
PWYG-321: mycolate biosynthesis	-3.26057	-3.47981	-3.00649	0.450713	5.49809	0.0735863	0.465107	0.437741	0.575023	0.396291	0.51642
PWY-7539: 6-hydroxymethyl-dihydropterin diphosphate biosynthesis III (Chlamydia)	1.42196	1.71283	1.02464	-0.400661	6.51987	-0.0591505	0.471506	0.516015	0.659392	0.365779	0.521981
PWY-5690: TCA cycle II (plants and fungi)	-2.54682	-2.68774	-2.40077	0.274416	4.85532	0.048578	0.4744	0.445872	0.580888	0.407159	0.524386
METSYN-PWY: L-homoserine and L-methionine biosynthesis	-3.15397	-3.43952	-2.91302	0.282844	5.99436	0.0408568	0.48	0.438246	0.579189	0.398839	0.52781
LACTOSECAT-PWY: lactose and galactose degradation I	2.89683	3.23294	2.55722	-0.494289	8.84594	-0.0529351	0.4754	0.37795	0.555141	0.366516	0.533879
PWY-5659: GDP-mannose biosynthesis	-0.768332	-0.587349	-0.960754	-0.343459	5.0634	-0.0591993	0.4692	0.468917	0.604803	0.399078	0.535011
PWY-6969: TCA cycle V (2-oxoglutarate:ferredoxin oxidoreductase)	-2.87645	-3.04825	-2.7106	0.243216	5.17181	0.0418102	0.4778	0.466788	0.606327	0.407288	0.535956
PWY-6168: flavin biosynthesis III (fungi)	0.99146	1.3669	0.62385	-0.395972	6.38275	-0.0537221	0.4726	0.54659	0.68777	0.384704	0.538845
PWY-5913: TCA cycle VI (obligate autotrophs)	-0.676541	-0.404989	-0.891364	-0.322398	5.69628	-0.0519963	0.4716	0.494502	0.637961	0.400259	0.540108
PWY-7187: pyrimidine deoxyribonucleotides de novo biosynthesis II	2.29307	2.46808	1.98163	-0.552338	6.22584	-0.0763925	0.458908	0.431241	0.591801	0.392495	0.556076
TCA: TCA cycle I (prokaryotic)	-2.52346	-2.66239	-2.38277	0.347942	4.99996	0.0612799	0.467307	0.446769	0.590031	0.43947	0.556954
THISYN-PWY: superpathway of thiamin diphosphate biosynthesis I	-2.70795	-2.84859	-2.578	0.325634	5.33479	0.0536061	0.471706	0.45581	0.581908	0.450867	0.573234
PWY-5104: L-isoleucine biosynthesis IV	-2.22308	-2.40215	-2.04228	0.198899	4.91646	0.0386822	0.4828	0.465977	0.596603	0.455641	0.577455
PWY-7242: D-fructuronate degradation	-3.08618	-3.28174	-2.85595	0.442535	5.57751	0.068994	0.466907	0.508371	0.645138	0.458182	0.578952
HEXITOLDEGSUPER-PWY: superpathway of hexitol degradation (bacteria)	-1.69796	-1.84226	-1.52631	0.187236	4.98227	0.0314101	0.484103	0.429523	0.568292	0.467467	0.587816
P441-PWY: superpathway of N-acetylneuraminate degradation	-2.36868	-2.53983	-2.16185	0.381415	5.06883	0.0614861	0.4686	0.463982	0.600683	0.46374	0.589304
GLYCOLYSIS-E-D: superpathway of glycolysis and Entner-Doudoroff	-2.10616	-2.16451	-2.04284	0.220263	4.8787	0.0411168	0.477704	0.458384	0.591007	0.461566	0.589698
TRPSYN-PWY: L-tryptophan biosynthesis	-2.36772	-2.51021	-2.23151	0.212237	5.18819	0.0391904	0.480704	0.469036	0.60655	0.46975	0.592345
PWY-6895: superpathway of thiamin diphosphate biosynthesis II	-3.19219	-3.38371	-3.01863	0.288414	5.49666	0.0484256	0.476705	0.464709	0.608361	0.470194	0.599264
PWY-6901: superpathway of glucose and xylose degradation	-2.84089	-2.96631	-2.71627	0.325883	5.30346	0.0554528	0.473505	0.473711	0.608049	0.483819	0.608479
NAGLIPASYN-PWY: lipid IVA biosynthesis	-1.80224	-1.97998	-1.62806	0.239379	5.17457	0.0385177	0.479504	0.441536	0.585668	0.48382	0.613121
PWY0-862: (5Z)-dodec-5-enoate biosynthesis	-2.80506	-2.94387	-2.63491	0.192709	5.41202	0.0325926	0.485103	0.503771	0.643549	0.495067	0.618667
PWY-7388: octanoyl-[acyl-carrier protein] biosynthesis (mitochondria, yeast)	-2.94602	-3.09636	-2.78495	0.275231	5.52302	0.0449562	0.479104	0.492985	0.629257	0.496341	0.619993
PWY-6897: thiamin salvage II	-0.245474	-0.0186789	-0.560828	-0.27238	4.96929	-0.0491147	0.4774	0.477724	0.618455	0.494221	0.62446
PWY-241: C4 photosynthetic carbon assimilation cycle, NADP-ME type	-1.33754	-1.19767	-1.49602	-0.254463	4.86705	-0.0496384	0.475905	0.524942	0.657153	0.515234	0.636659
GLUCONEO-PWY: gluconeogenesis I	-1.44699	-1.23705	-1.68778	-0.173492	4.87356	-0.0312817	0.484903	0.496245	0.635905	0.512668	0.639658
PWY0-166: superpathway of pyrimidine deoxyribonucleotides de novo biosynthesis (E. coli)	2.33593	2.49348	1.98461	-0.30445	6.35646	-0.0449621	0.4802	0.472792	0.626101	0.488144	0.643032
PWY0-1298: superpathway of pyrimidine deoxyribonucleosides degradation	-1.259	-1.22526	-1.29411	0.144433	4.60237	0.0259621	0.4852	0.454932	0.584054	0.528296	0.648033
PWY-7323: superpathway of GDP-mannose-derived O-antigen building blocks biosynthesis	-2.63972	-2.78572	-2.53277	0.126988	4.95088	0.0235673	0.4886	0.498709	0.634124	0.525539	0.648313
GLUTORN-PWY: L-ornithine biosynthesis	-2.53736	-2.60851	-2.46977	0.232037	5.24719	0.0359671	0.480104	0.561367	0.696584	0.521026	0.649112
PWY66-389: phytol degradation	-1.77256	-1.72807	-1.82361	-0.182222	4.37104	-0.0333344	0.482503	0.449239	0.586833	0.531088	0.652105
PWY-6629: superpathway of L-tryptophan biosynthesis	-3.12601	-3.24676	-3.00293	0.0254442	5.42542	0.00306037	0.4979	0.531207	0.659069	0.532616	0.65656
PWY-5989: stearate biosynthesis II (bacteria and plants)	-1.8767	-1.85214	-1.90365	-0.19506	5.01036	-0.0350504	0.481304	0.522119	0.654839	0.534982	0.65762
PWY-5121: superpathway of geranylgeranyl diphosphate biosynthesis II (via MEP)	-2.65329	-2.7657	-2.55222	0.159572	5.2253	0.0273177	0.486903	0.549976	0.676105	0.544494	0.663552
PWY-6282: palmitoleate biosynthesis I (from (5Z)-dodec-5-enoate)	-2.84177	-2.99107	-2.69527	0.275554	5.54067	0.0437413	0.4774	0.546943	0.683278	0.546125	0.667999
PWY-7115: C4 photosynthetic carbon assimilation cycle, NAD-ME type	-2.18787	-2.10591	-2.27382	-0.115851	4.72166	-0.0213365	0.487902	0.495716	0.631777	0.554484	0.671953
PWY-7664: oleate biosynthesis IV (anaerobic)	-2.87119	-2.99	-2.74747	0.119872	5.47023	0.0190908	0.488702	0.582628	0.709106	0.551568	0.672066
GLUCOSE1PMETAB-PWY: glucose and glucose-1-phosphate degradation	-2.8013	-3.00074	-2.64675	0.183298	5.66271	0.0298403	0.4868	0.561938	0.696404	0.566608	0.692056
PWY-5005: biotin biosynthesis II	-2.63249	-2.5491	-2.69914	0.0675117	5.04872	0.0108255	0.495501	0.552893	0.681888	0.57599	0.692272
PWY-4041: &gamma;-glutamyl cycle	-1.5342	-1.58785	-1.4865	0.11858	5.19258	0.0198437	0.4896	0.592398	0.709114	0.583063	0.696761
PWY-5030: L-histidine degradation III	-1.77097	-1.77182	-1.77043	0.114761	4.85606	0.023427	0.488102	0.548155	0.676759	0.578696	0.697592
HISDEG-PWY: L-histidine degradation I	-1.47495	-1.45735	-1.49002	0.186999	4.84306	0.0387414	0.482	0.528005	0.658854	0.576761	0.698208
FASYN-ELONG-PWY: fatty acid elongation -- saturated	-2.77316	-2.87204	-2.68098	0.0881823	5.4309	0.0129529	0.494	0.549283	0.685106	0.581139	0.698474
PWY-6125: superpathway of guanosine nucleotides de novo biosynthesis II	2.03649	2.17667	1.74331	-0.21905	6.11008	-0.032987	0.484903	0.574595	0.710656	0.563336	0.704073
PWY-6606: guanosine nucleotides degradation II	-1.87898	-1.96647	-1.81087	0.139535	6.00026	0.0202256	0.4888	0.459934	0.606563	0.583092	0.704717
PWY0-1261: anhydromuropeptides recycling	-2.21233	-2.1591	-2.25863	-0.238712	5.92066	-0.0378901	0.482903	0.61358	0.735551	0.591436	0.70992
PWY-7400: L-arginine biosynthesis IV (archaebacteria)	-2.13721	-2.24016	-2.04575	0.0685252	5.61136	0.0127432	0.4936	0.601525	0.732731	0.59553	0.718949
P164-PWY: purine nucleobases degradation I (anaerobic)	-1.80066	-1.87472	-1.70851	0.0378362	5.24948	0.00697879	0.4954	0.589066	0.711769	0.600455	0.718957
PWY-5918: superpathay of heme biosynthesis from glutamate	-2.73099	-2.81001	-2.66018	0.0940256	5.06789	0.0182689	0.491102	0.570613	0.69678	0.604197	0.719602
FERMENTATION-PWY: mixed acid fermentation	-1.70223	-1.64657	-1.76305	0.0231234	5.36201	0.00363324	0.4986	0.590209	0.719317	0.607027	0.728165
PWY0-1297: superpathway of purine deoxyribonucleosides degradation	-1.36145	-1.25934	-1.4623	-0.0539872	4.71702	-0.00890604	0.496	0.609286	0.729645	0.611204	0.72925
PHOSLIPSYN-PWY: superpathway of phospholipid biosynthesis I (bacteria)	-1.42868	-1.47495	-1.39863	0.0844973	5.43208	0.0173019	0.492	0.518965	0.64377	0.626508	0.734676
PWY-5667: CDP-diacylglycerol biosynthesis I	3.07023	2.5139	3.64277	0.225223	7.57369	0.0325584	0.483103	0.827539	0.902061	0.591478	0.736438
ARGSYN-PWY: L-arginine biosynthesis I (via L-ornithine)	-2.14842	-2.23887	-2.07571	-0.0476622	5.49191	-0.0095023	0.495701	0.624772	0.742454	0.63242	0.739132
HEME-BIOSYNTHESIS-II: heme biosynthesis I (aerobic)	-2.49058	-2.50243	-2.48171	0.0281999	4.97502	0.00563345	0.4977	0.59988	0.724536	0.633397	0.739754
PWY0-1319: CDP-diacylglycerol biosynthesis II	3.08084	2.53411	3.63325	0.283888	7.42861	0.0373347	0.4826	0.820487	0.896717	0.604801	0.744928
ARGSYNBSUB-PWY: L-arginine biosynthesis II (acetyl cycle)	-2.12566	-2.14587	-2.10707	-0.0594036	5.49642	-0.00890475	0.495101	0.60072	0.727771	0.640144	0.746834
PWY-7282: 4-amino-2-methyl-5-phosphomethylpyrimidine biosynthesis (yeast)	-1.34766	-1.29513	-1.40745	-0.0889133	4.96642	-0.0165185	0.4924	0.577513	0.708499	0.632634	0.747702
THISYNARA-PWY: superpathway of thiamin diphosphate biosynthesis III (eukaryotes)	1.27649	1.3418	1.15797	-0.243785	5.17784	-0.041456	0.4788	0.542502	0.681588	0.632988	0.752534
PENTOSE-P-PWY: pentose phosphate pathway	-1.42692	-1.42737	-1.42608	0.0819913	5.19294	0.0141748	0.492901	0.60847	0.72666	0.654162	0.767278
ASPASN-PWY: superpathway of L-aspartate and L-asparagine biosynthesis	1.06917	1.20237	0.862631	-0.109628	5.04343	-0.0186175	0.4914	0.619812	0.741553	0.664663	0.778776
PWY-7228: superpathway of guanosine nucleotides de novo biosynthesis I	1.93857	2.07229	1.66254	-0.23067	6.25002	-0.0344292	0.4842	0.637748	0.763982	0.662127	0.779252
PWY-7184: pyrimidine deoxyribonucleotides de novo biosynthesis I	1.6398	1.73837	1.46739	-0.0660348	6.08251	-0.00964266	0.496	0.649227	0.774258	0.696291	0.803082
PWY-5367: petroselinate biosynthesis	-1.16848	-1.1954	-1.1361	0.161987	6.9676	0.0205168	0.489502	0.702113	0.811298	0.717481	0.818668
PWY-7198: pyrimidine deoxyribonucleotides de novo biosynthesis IV	1.2241	1.39169	1.01551	-0.12295	5.771	-0.0186484	0.4904	0.6794	0.790724	0.740849	0.832595
PWY-7197: pyrimidine deoxyribonucleotide phosphorylation	1.04491	1.09746	0.945327	-0.104222	5.69006	-0.0162132	0.4902	0.668705	0.788348	0.740885	0.832873
PWY-7357: thiamin formation from pyrithiamine and oxythiamine (yeast)	1.31641	1.32153	1.30894	-0.0326038	5.40635	-0.00442199	0.4966	0.614818	0.743542	0.751222	0.842627
PWY-7199: pyrimidine deoxyribonucleosides salvage	2.29056	2.22555	2.4024	0.0856663	5.83517	0.0129797	0.492	0.720007	0.824939	0.747225	0.84263
PWY-5973: cis-vaccenate biosynthesis	1.19022	1.27348	1.05792	-0.0155405	5.89026	-0.0023952	0.4986	0.671617	0.787389	0.777327	0.862372
PWY-922: mevalonate pathway I	2.69923	2.79204	2.62606	-0.119489	9.58382	-0.0124315	0.493901	0.814193	0.891262	0.822767	0.892937
1CMET2-PWY: N10-formyl-tetrahydrofolate biosynthesis	3.28096	3.25314	3.31904	-0.144046	5.61608	-0.0243714	0.487	0.63815	0.766377	0.821828	0.893355
PWY-4981: L-proline biosynthesis II (from arginine)	2.49055	2.37023	2.59391	0.0694436	5.36274	0.0126057	0.4934	0.708413	0.816906	0.844915	0.907052

## Sheet: Table_S5_Contaminant_taxa
	freq	prev	p.freq	p.prev	p	contaminant	Species
s_Bacteroides salyersiae	1.28918281429794e-05	43	NA	0.0533333333333333	0.0533333333333333	TRUE	s_Bacteroides salyersiae
s_Bacillus subtilis	0.00102365677940372	680	NA	0.012217697149204	0.012217697149204	TRUE	s_Bacillus subtilis
s_Listeria monocytogenes	0.00132197980930253	747	NA	0.0101814142910034	0.0101814142910034	TRUE	s_Listeria monocytogenes
s_Staphylococcus sciuri	1.07811402111473e-05	26	NA	5.55709919422126e-05	5.55709919422126e-05	TRUE	s_Staphylococcus sciuri
s_Enterococcus faecalis	0.0012396268175363	824	NA	0.0251758607922991	0.0251758607922991	TRUE	s_Enterococcus faecalis
s_Limosilactobacillus fermentum	0.00114392647468632	686	NA	0.0222139948167345	0.0222139948167345	TRUE	s_Limosilactobacillus fermentum
s_Erysipelatoclostridium ramosum	1.76760735675024e-05	46	NA	0.0399999999999999	0.0399999999999999	TRUE	s_Erysipelatoclostridium ramosum
s_Sphingobium yanoikuyae	3.75338741441938e-06	57	NA	0.0263157894736842	0.0263157894736842	TRUE	s_Sphingobium yanoikuyae
s_Delftia tsuruhatensis	0.000132312970292395	16	NA	0.0131578947368421	0.0131578947368421	TRUE	s_Delftia tsuruhatensis
s_Citrobacter freundii	2.36230191566596e-06	21	NA	0.0983050847457627	0.0983050847457627	TRUE	s_Citrobacter freundii
s_Escherichia coli	0.00353815363114148	1310	NA	0.0689080300083356	0.0689080300083356	TRUE	s_Escherichia coli
s_Escherichia fergusonii	2.76825025860874e-05	60	NA	0.000777993887190866	0.000777993887190866	TRUE	s_Escherichia fergusonii
s_Klebsiella aerogenes	9.56417086355439e-06	16	NA	0.0737565990552931	0.0737565990552931	TRUE	s_Klebsiella aerogenes
s_Klebsiella oxytoca	7.59614441426275e-06	27	NA	0.000277854959711062	0.000277854959711062	TRUE	s_Klebsiella oxytoca
s_Shigella flexneri	9.24303288755912e-05	19	NA	0.000138927479855476	0.000138927479855476	TRUE	s_Shigella flexneri
s_Shigella sonnei	0.000783469371711659	54	NA	0.000486246179494276	0.000486246179494276	TRUE	s_Shigella sonnei
s_Acinetobacter johnsonii	8.66369464630716e-06	201	NA	0.0526315789473685	0.0526315789473685	TRUE	s_Acinetobacter johnsonii
s_Pseudomonas aeruginosa	0.000908292575816466	488	NA	0.00666419844502032	0.00666419844502032	TRUE	s_Pseudomonas aeruginosa
s_Pseudomonas fluorescens	1.00585552503119e-05	162	NA	0.0460526315789473	0.0460526315789473	TRUE	s_Pseudomonas fluorescens
s_Pseudomonas oleovorans	3.36814188803284e-06	77	NA	0.0491803278688524	0.0491803278688524	TRUE	s_Pseudomonas oleovorans
s_Pseudomonas putida	2.54775804228766e-05	289	NA	0.0657894736842105	0.0657894736842105	TRUE	s_Pseudomonas putida
s_Stenotrophomonas maltophilia	1.45313151010644e-05	280	NA	0.0405405405405405	0.0405405405405405	TRUE	s_Stenotrophomonas maltophilia
s_Yarrowia lipolytica	5.22084420685993e-06	27	NA	0.0263157894736842	0.0263157894736842	TRUE	s_Yarrowia lipolytica
s_Komagataella phaffii	5.50573062885093e-06	23	NA	0.0263157894736842	0.0263157894736842	TRUE	s_Komagataella phaffii
s_Saccharomyces cerevisiae	0.000845662014127828	200	NA	0.00378378378378382	0.00378378378378382	TRUE	s_Saccharomyces cerevisiae
s_Cryptococcus neoformans	0.00017311878530041	136	NA	0.00108108108108109	0.00108108108108109	TRUE	s_Cryptococcus neoformans

## Sheet: Table_S6_PosCtrl_taxa_Dysplasia
Species	Pos_extr_04	Pos_seq_06	Pos_seq_07	Pos_seq_08	Pos_seq_09	Pos_extr_21	Pos_extr_14	Pos_seq_16	Pos_seq_17	Pos_extr_22	Pos_extr_23	taxon_name	Comment
s_Bacillus subtilis	0.165685	0.151564	0.152915	0.152491	0.15032	0.134291	0.13375	0.150451	0.147611	0.156787	0.155961	d_Bacteria|p_Firmicutes|c_Bacilli|o_Bacillales|f_Bacillaceae|g_Bacillus|s_Bacillus subtilis	Taxa in Zymo mock
s_Listeria monocytogenes	0.137275	0.150208	0.148508	0.148049	0.140938	0.174836	0.179772	0.138106	0.138297	0.135554	0.134934	d_Bacteria|p_Firmicutes|c_Bacilli|o_Bacillales|f_Listeriaceae|g_Listeria|s_Listeria monocytogenes	Taxa in Zymo mock
s_Enterococcus faecalis	0.148025	0.146971	0.148904	0.148591	0.138852	0.14671	0.143683	0.139058	0.137694	0.133009	0.134452	d_Bacteria|p_Firmicutes|c_Bacilli|o_Lactobacillales|f_Enterococcaceae|g_Enterococcus|s_Enterococcus faecalis	Taxa in Zymo mock
s_Staphylococcus aureus	0.122179	0.145008	0.156002	0.15708	0.138318	0.135301	0.106099	0.132881	0.135421	0.121787	0.123474	d_Bacteria|p_Firmicutes|c_Bacilli|o_Bacillales|f_Staphylococcaceae|g_Staphylococcus|s_Staphylococcus aureus	Taxa in Zymo mock
s_Limosilactobacillus fermentum	0.102088	0.126592	0.114857	0.113967	0.131305	0.126131	0.120487	0.12427	0.136302	0.132669	0.133215	d_Bacteria|p_Firmicutes|c_Bacilli|o_Lactobacillales|f_Lactobacillaceae|g_Limosilactobacillus|s_Limosilactobacillus fermentum	Taxa in Zymo mock
s_Pseudomonas aeruginosa	0.0993684	0.0789427	0.0854897	0.0860604	0.0944621	0.0918698	0.105174	0.107435	0.0982966	0.0970127	0.0996622	d_Bacteria|p_Proteobacteria|c_Gammaproteobacteria|o_Pseudomonadales|f_Pseudomonadaceae|g_Pseudomonas|s_Pseudomonas aeruginosa	Taxa in Zymo mock
s_Shigella sonnei	0.0903493	0.0701014	0.077463	0.0779857	0.0730395	0.0669141	0.0735906	0.0711009	0.0709221	0.0914832	0.0887496	d_Bacteria|p_Proteobacteria|c_Gammaproteobacteria|o_Enterobacterales|f_Enterobacteriaceae|g_Shigella|s_Shigella sonnei	Possible misannotation for Eschericia coli
s_Shigella flexneri	0.0434325	0.0303356	0.0350064	0.0348968	0.0325844	0.0319028	0.0337697	0.0357045	0.0350062	0.0427076	0.0438556	d_Bacteria|p_Proteobacteria|c_Gammaproteobacteria|o_Enterobacterales|f_Enterobacteriaceae|g_Shigella|s_Shigella flexneri	Possible misannotation for Eschericia coli
s_Escherichia coli	0.0329666	0.0372835	0.0278555	0.027922	0.039844	0.036208	0.0388116	0.0416168	0.0400285	0.0353364	0.0334436	d_Bacteria|p_Proteobacteria|c_Gammaproteobacteria|o_Enterobacterales|f_Enterobacteriaceae|g_Escherichia|s_Escherichia coli	Taxa in Zymo mock
s_Cryptococcus neoformans	0.0258593	0.0269239	0.021677	0.0215117	0.0261293	0.0188201	0.0242812	0.0240471	0.0250982	0.0231676	0.0227805	d_Eukaryota|d_Fungi|p_Basidiomycota|c_Tremellomycetes|o_Tremellales|f_Cryptococcaceae|g_Cryptococcus|s_Cryptococcus neoformans	Taxa in Zymo mock
s_Saccharomyces cerevisiae	0.0211972	0.0235017	0.0209597	0.0209506	0.0216834	0.0245788	0.0278474	0.0215478	0.0217786	0.0181508	0.0177992	d_Eukaryota|d_Fungi|p_Ascomycota|c_Saccharomycetes|o_Saccharomycetales|f_Saccharomycetaceae|g_Saccharomyces|s_Saccharomyces cerevisiae	Taxa in Zymo mock
s_Shigella boydii	0.00499544	0.0041269	0.00458599	0.00466298	0.00427753	0.00376752	0.00395276	0.00446578	0.00431183	0.0050713	0.00487061	d_Bacteria|p_Proteobacteria|c_Gammaproteobacteria|o_Enterobacterales|f_Enterobacteriaceae|g_Shigella|s_Shigella boydii	Possible misannotation for Eschericia coli

## Sheet: Table_S7_Metadata_dysplasia
SampleID	Group_HC_dysplasia	Group_HC_LSIL_HSIL	Group_CIN	Age_atSampling	Menses_yesno	WeeksLastMenses	Gyn_problem_24hrs	Gyn_Intermittentbleeding	Gyn_Smell	Gyn_Itch	Gyn_Pain	Gyn_Discharge	Gyn_BloodyDischarge	Gyn_Otherproblem24hrs	Intercourse24hrs	AB3months_sampling	HPV16	HPV16_HPV18_HPV45	HighRisk_HPV_type	PotentialHR_HPV	LowRisk_HPV	Group_HighRisk_LowRisk_NEG_HPV
Dysp_0001	dysplasia	HSIL/cancer	cancer in situ	24	menses	three weeks	No trouble	No	No	No	No	No	No	No	No	No	1	YES_161845	YES_HR	0	1	HR_potHR
Dysp_0002	dysplasia	HSIL/cancer	cancer in situ	52	menses	one week	No trouble	No	No	No	No	No	No	No	No	No	0	NO_161845	YES_HR	0	0	HR_potHR
Dysp_0003	dysplasia	HSIL/cancer	cancer in situ	50	nomenses	no menses	No trouble	No	No	No	No	No	No	No	No	No	1	YES_161845	YES_HR	0	0	HR_potHR
Dysp_0004	dysplasia	HSIL/cancer	moderate	25	NA	NA	No trouble	No	No	No	No	No	No	No	NA	NA	0	NO_161845	NO_HR	0	0	neg
Dysp_0005	dysplasia	LSIL	not applicable	31	menses	one week	No trouble	No	No	No	No	No	No	No	No	No	0	NO_161845	YES_HR	0	0	HR_potHR
Dysp_0006	dysplasia	LSIL	not applicable	49	nomenses	no menses	No trouble	No	No	No	No	No	No	No	No	No	1	YES_161845	YES_HR	0	1	HR_potHR
Dysp_0007	dysplasia	HSIL/cancer	cancer in situ	55	nomenses	no menses	No trouble	No	No	No	No	No	No	No	No	No	0	NO_161845	NO_HR	0	0	neg
Dysp_0008	dysplasia	LSIL	not applicable	33	menses	two weeks	No trouble	No	No	No	No	No	No	No	No	No	0	NO_161845	YES_HR	0	0	HR_potHR
Dysp_0009	dysplasia	HSIL/cancer	cancer in situ	25	menses	three weeks	No trouble	No	No	No	No	No	No	No	No	No	1	YES_161845	YES_HR	0	1	HR_potHR
Dysp_0010	dysplasia	LSIL	not applicable	42	nomenses	no menses	No trouble	No	No	No	No	No	No	No	No	No	1	YES_161845	YES_HR	0	0	HR_potHR
Dysp_0011	dysplasia	HSIL/cancer	cancer in situ	39	menses	two weeks	No trouble	No	No	No	No	No	No	No	No	No	1	YES_161845	YES_HR	0	1	HR_potHR
Dysp_0012	dysplasia	LSIL	not applicable	55	nomenses	no menses	Yes trouble	No	No	No	No	No	No	Yes	NA	No	0	NO_161845	YES_HR	0	0	HR_potHR
Dysp_0013	dysplasia	LSIL	not applicable	25	menses	one week	No trouble	No	No	No	No	No	No	No	No	No	0	NO_161845	NO_HR	0	0	neg
Dysp_0014	dysplasia	LSIL	not applicable	47	nomenses	no menses	No trouble	No	No	No	No	No	No	No	No	No	1	YES_161845	YES_HR	0	1	HR_potHR
Dysp_0015	dysplasia	LSIL	not applicable	31	menses	one week	Yes trouble	No	No	No	No	No	Yes	No	No	No	1	YES_161845	YES_HR	0	0	HR_potHR
Dysp_0016	dysplasia	HSIL/cancer	cancer in situ	32	menses	two weeks	No trouble	No	No	No	No	No	No	No	No	No	0	NO_161845	YES_HR	0	0	HR_potHR
Dysp_0017	dysplasia	LSIL	not applicable	37	NA	NA	NA	NA	NA	NA	NA	NA	NA	NA	No	NA	0	NO_161845	NO_HR	0	0	neg
Dysp_0018	dysplasia	HSIL/cancer	cancer in situ	30	menses	two weeks	NA	NA	NA	NA	NA	NA	NA	NA	NA	NA	1	YES_161845	YES_HR	0	0	HR_potHR
Dysp_0019	dysplasia	HSIL/cancer	cancer in situ	31	menses	two weeks	No trouble	No	No	No	No	No	No	No	No	No	0	YES_161845	YES_HR	0	0	HR_potHR
Dysp_0020	dysplasia	LSIL	not applicable	36	menses	two weeks	NA	NA	NA	NA	NA	NA	NA	NA	No	No	0	NO_161845	NO_HR	0	0	neg
Dysp_0021	dysplasia	HSIL/cancer	cancer in situ	29	NA	NA	NA	NA	NA	NA	NA	NA	NA	NA	NA	NA	0	NO_161845	YES_HR	0	0	HR_potHR
Dysp_0022	dysplasia	HSIL/cancer	moderate	36	NA	NA	NA	NA	NA	NA	NA	NA	NA	NA	No	NA	0	NO_161845	YES_HR	0	0	HR_potHR
Dysp_0023	dysplasia	HSIL/cancer	cancer in situ	30	menses	three weeks	No trouble	No	No	No	No	No	No	No	NA	NA	1	YES_161845	YES_HR	0	0	HR_potHR
Dysp_0024	dysplasia	LSIL	not applicable	34	menses	two weeks	Yes trouble	No	No	No	Yes	No	No	No	Yes	No	0	NO_161845	NO_HR	0	1	LR_other
Dysp_0025	dysplasia	HSIL/cancer	moderate	39	NA	NA	NA	NA	NA	NA	NA	NA	NA	NA	NA	NA	0	NO_161845	YES_HR	0	0	HR_potHR
Dysp_0026	dysplasia	HSIL/cancer	moderate	49	nomenses	no menses	No trouble	No	No	No	No	No	No	No	No	No	0	NO_161845	NO_HR	0	0	LR_other
Dysp_0027	dysplasia	HSIL/cancer	moderate	53	NA	NA	No trouble	No	No	No	No	No	No	No	No	No	0	NO_161845	NO_HR	0	0	neg
Dysp_0028	dysplasia	LSIL	not applicable	24	menses	two weeks	Yes trouble	No	No	No	No	No	No	Yes	No	No	0	NO_161845	NO_HR	0	0	neg
Dysp_0029	dysplasia	HSIL/cancer	moderate	37	nomenses	no menses	No trouble	No	No	No	No	No	No	No	No	No	0	NO_161845	NO_HR	0	0	neg
Dysp_0030	dysplasia	LSIL	not applicable	53	nomenses	no menses	NA	NA	NA	NA	NA	NA	NA	NA	Yes	No	0	YES_161845	YES_HR	0	1	HR_potHR
Dysp_0031	dysplasia	LSIL	not applicable	47	nomenses	no menses	NA	NA	NA	NA	NA	NA	NA	NA	No	No	0	NO_161845	YES_HR	0	1	HR_potHR
Dysp_0032	dysplasia	HSIL/cancer	cancer in situ	41	menses	three weeks	No trouble	No	No	No	No	No	No	No	No	No	1	YES_161845	YES_HR	0	0	HR_potHR
Dysp_0033	dysplasia	LSIL	not applicable	29	menses	two weeks	Yes trouble	Yes	No	No	No	No	No	No	No	No	1	YES_161845	YES_HR	1	0	HR_potHR
Dysp_0034	dysplasia	HSIL/cancer	moderate	26	nomenses	no menses	Yes trouble	Yes	No	No	No	Yes	No	No	No	No	0	NO_161845	NO_HR	0	0	LR_other
Dysp_0035	dysplasia	HSIL/cancer	cancer in situ	25	menses	four weeks	NA	NA	NA	NA	NA	NA	NA	NA	No	No	0	NO_161845	YES_HR	0	0	HR_potHR
Dysp_0036	dysplasia	LSIL	not applicable	51	NA	NA	NA	NA	NA	NA	NA	NA	NA	NA	No	No	0	NO_161845	YES_HR	0	1	HR_potHR
Dysp_0037	dysplasia	HSIL/cancer	moderate	46	menses	one week	No trouble	No	No	No	No	No	No	No	Yes	No	0	NO_161845	NO_HR	0	0	neg
Dysp_0038	dysplasia	HSIL/cancer	cancer in situ	32	nomenses	no menses	NA	NA	NA	NA	NA	NA	NA	NA	No	No	1	YES_161845	YES_HR	0	0	HR_potHR
Dysp_0039	dysplasia	HSIL/cancer	cancer in situ	30	nomenses	no menses	NA	NA	NA	NA	NA	NA	NA	NA	No	No	0	NO_161845	YES_HR	1	0	HR_potHR
Dysp_0040	dysplasia	HSIL/cancer	cancer in situ	62	nomenses	no menses	No trouble	No	No	No	No	No	No	No	No	No	0	NO_161845	NO_HR	0	0	LR_other
Dysp_0041	dysplasia	HSIL/cancer	cancer in situ	33	menses	two weeks	Yes trouble	No	No	No	Yes	No	No	No	No	No	1	YES_161845	YES_HR	0	0	HR_potHR
Dysp_0042	dysplasia	LSIL	not applicable	37	nomenses	no menses	Yes trouble	No	No	No	No	No	Yes	No	No	No	0	YES_161845	YES_HR	0	0	HR_potHR
Dysp_0043	dysplasia	HSIL/cancer	moderate	35	menses	three weeks	No trouble	No	No	No	No	No	No	No	No	No	0	YES_161845	YES_HR	0	0	HR_potHR
Dysp_0044	dysplasia	HSIL/cancer	moderate	27	menses	one week	No trouble	No	No	No	No	No	No	No	No	No	0	NO_161845	YES_HR	0	0	HR_potHR
Dysp_0045	dysplasia	LSIL	not applicable	39	nomenses	no menses	No trouble	No	No	No	No	No	No	No	No	No	0	NO_161845	NO_HR	0	0	neg
Dysp_0046	dysplasia	HSIL/cancer	cancer in situ	26	menses	four weeks	No trouble	No	No	No	No	No	No	No	No	No	1	YES_161845	YES_HR	0	0	HR_potHR
Dysp_0047	dysplasia	LSIL	not applicable	38	menses	three weeks	No trouble	No	No	No	No	No	No	No	No	No	0	NO_161845	NO_HR	0	0	neg
Dysp_0048	dysplasia	HSIL/cancer	moderate	23	nomenses	no menses	No trouble	No	No	No	No	No	No	No	No	No	1	YES_161845	YES_HR	1	0	HR_potHR
Dysp_0049	dysplasia	LSIL	not applicable	40	menses	two weeks	No trouble	No	No	No	No	No	No	No	No	No	0	NO_161845	NO_HR	0	0	neg
Dysp_0050	dysplasia	HSIL/cancer	moderate	27	menses	one week	No trouble	No	No	No	No	No	No	No	NA	No	0	NO_161845	NO_HR	0	0	neg
Dysp_0051	dysplasia	HSIL/cancer	moderate	47	menses	three weeks	No trouble	No	No	No	No	No	No	No	No	No	0	NO_161845	YES_HR	0	1	HR_potHR
Dysp_0052	dysplasia	LSIL	not applicable	29	menses	two weeks	No trouble	No	No	No	No	No	No	No	No	No	0	NO_161845	NO_HR	0	0	LR_other
Dysp_0053	dysplasia	LSIL	not applicable	27	menses	three weeks	Yes trouble	Yes	No	No	No	No	No	No	No	No	0	NO_161845	YES_HR	0	0	HR_potHR
Dysp_0054	dysplasia	LSIL	not applicable	23	menses	four weeks	No trouble	No	No	No	No	No	No	No	Yes	Yes	0	NO_161845	YES_HR	1	1	HR_potHR
Dysp_0055	dysplasia	LSIL	not applicable	31	menses	one week	No trouble	No	No	No	No	No	No	No	No	No	0	NO_161845	NO_HR	0	0	neg
Dysp_0056	dysplasia	LSIL	not applicable	45	menses	two weeks	No trouble	No	No	No	No	No	No	No	No	No	0	NO_161845	NO_HR	0	0	neg
Dysp_0057	dysplasia	LSIL	not applicable	26	menses	two weeks	No trouble	No	No	No	No	No	No	No	No	No	0	NO_161845	NO_HR	0	0	neg
Dysp_0058	dysplasia	HSIL/cancer	cancer in situ	41	nomenses	no menses	No trouble	No	No	No	No	No	No	No	NA	No	0	NO_161845	YES_HR	0	0	HR_potHR
Dysp_0059	dysplasia	HSIL/cancer	cancer in situ	32	menses	three weeks	No trouble	No	No	No	No	No	No	No	No	No	0	NO_161845	YES_HR	0	0	HR_potHR
Dysp_0060	dysplasia	HSIL/cancer	cancer in situ	27	NA	NA	No trouble	No	No	No	No	No	No	No	NA	NA	0	NO_161845	YES_HR	1	0	HR_potHR
Dysp_0061	dysplasia	HSIL/cancer	moderate	55	nomenses	no menses	No trouble	No	No	No	No	No	No	No	NA	NA	0	NO_161845	YES_HR	0	0	HR_potHR
Dysp_0062	dysplasia	HSIL/cancer	not applicable	28	menses	three weeks	No trouble	No	No	No	No	No	No	No	No	No	1	YES_161845	YES_HR	0	0	HR_potHR
Dysp_0063	dysplasia	LSIL	not applicable	46	menses	one week	No trouble	No	No	No	No	No	No	No	No	Yes	0	YES_161845	YES_HR	1	0	HR_potHR
Dysp_0064	dysplasia	LSIL	not applicable	25	NA	NA	No trouble	No	No	No	No	No	No	No	No	No	0	NO_161845	YES_HR	1	0	HR_potHR
Dysp_0065	dysplasia	LSIL	not applicable	28	NA	NA	No trouble	No	No	No	No	No	No	No	No	Yes	0	NO_161845	NO_HR	0	0	LR_other
Dysp_0066	dysplasia	HSIL/cancer	cancer in situ	47	menses	three weeks	No trouble	No	No	No	No	No	No	No	No	No	1	YES_161845	YES_HR	0	0	HR_potHR
Dysp_0067	dysplasia	HSIL/cancer	cancer in situ	37	menses	four weeks	No trouble	No	No	No	No	No	No	No	No	No	0	NO_161845	NO_HR	0	0	LR_other
Dysp_0068	dysplasia	HSIL/cancer	cancer in situ	25	menses	one week	No trouble	No	No	No	No	No	No	No	No	No	1	YES_161845	YES_HR	0	0	HR_potHR
Dysp_0069	dysplasia	LSIL	not applicable	39	nomenses	no menses	Yes trouble	No	No	Yes	No	No	No	No	No	No	0	NO_161845	NO_HR	0	0	neg
Dysp_0070	dysplasia	HSIL/cancer	moderate	30	menses	four weeks	No trouble	No	No	No	No	No	No	No	No	No	0	YES_161845	YES_HR	0	0	HR_potHR
Dysp_0071	dysplasia	LSIL	not applicable	33	menses	three weeks	No trouble	No	No	No	No	No	No	No	No	No	0	NO_161845	YES_HR	0	0	HR_potHR
Dysp_0072	dysplasia	HSIL/cancer	cancer in situ	34	nomenses	no menses	No trouble	No	No	No	No	No	No	No	No	No	1	YES_161845	YES_HR	0	0	HR_potHR
Dysp_0073	dysplasia	HSIL/cancer	cancer in situ	29	menses	four weeks	No trouble	No	No	No	No	No	No	No	No	No	1	YES_161845	YES_HR	0	0	HR_potHR
Dysp_0074	dysplasia	LSIL	not applicable	23	menses	three weeks	No trouble	No	No	No	No	No	No	No	No	No	0	NO_161845	YES_HR	1	0	HR_potHR
Dysp_0075	dysplasia	LSIL	not applicable	57	nomenses	no menses	No trouble	No	No	No	No	No	No	No	No	No	0	NO_161845	YES_HR	0	1	HR_potHR
Dysp_0076	dysplasia	LSIL	not applicable	25	menses	two weeks	No trouble	No	No	No	No	No	No	No	No	No	0	NO_161845	NO_HR	0	0	LR_other
Dysp_0077	dysplasia	HSIL/cancer	moderate	22	nomenses	no menses	Yes trouble	No	No	No	Yes	No	No	No	No	No	0	NO_161845	YES_HR	0	1	HR_potHR
Dysp_0078	dysplasia	LSIL	not applicable	36	nomenses	no menses	No trouble	No	No	No	No	No	No	No	No	No	0	NO_161845	NO_HR	0	0	LR_other
Dysp_0079	dysplasia	HSIL/cancer	cancer in situ	37	menses	three weeks	No trouble	No	No	No	No	No	No	No	No	No	0	NO_161845	YES_HR	0	0	HR_potHR
Dysp_0080	dysplasia	HSIL/cancer	moderate	36	menses	two weeks	No trouble	No	No	No	No	No	No	No	No	No	0	NO_161845	YES_HR	0	0	HR_potHR
Dysp_0081	dysplasia	LSIL	not applicable	37	nomenses	no menses	No trouble	No	No	No	No	No	No	No	No	No	0	NO_161845	YES_HR	0	0	HR_potHR
Dysp_0082	dysplasia	HSIL/cancer	cancer in situ	42	NA	NA	No trouble	No	No	No	No	No	No	No	No	No	1	YES_161845	YES_HR	0	0	HR_potHR
Dysp_0083	dysplasia	LSIL	not applicable	41	nomenses	no menses	No trouble	No	No	No	No	No	No	No	No	No	0	NO_161845	NO_HR	0	0	LR_other
Dysp_0084	dysplasia	LSIL	not applicable	34	menses	one week	No trouble	No	No	No	No	No	No	No	No	No	0	NO_161845	YES_HR	0	0	HR_potHR
Dysp_0085	dysplasia	LSIL	not applicable	47	menses	four weeks	No trouble	No	No	No	No	No	No	No	No	No	0	NO_161845	YES_HR	0	1	HR_potHR
Dysp_0086	dysplasia	HSIL/cancer	moderate	47	menses	one week	No trouble	No	No	No	No	No	No	No	No	No	0	NO_161845	YES_HR	0	0	HR_potHR
Dysp_0087	dysplasia	HSIL/cancer	moderate	24	nomenses	no menses	No trouble	No	No	No	No	No	No	No	No	Yes	1	YES_161845	YES_HR	0	0	HR_potHR
Dysp_0088	dysplasia	LSIL	not applicable	39	nomenses	no menses	No trouble	No	No	No	No	No	No	No	No	No	0	NO_161845	NO_HR	0	0	LR_other
Dysp_0089	dysplasia	HSIL/cancer	cancer in situ	39	menses	three weeks	No trouble	No	No	No	No	No	No	No	No	No	1	YES_161845	YES_HR	0	1	HR_potHR
Dysp_0090	dysplasia	LSIL	not applicable	25	nomenses	no menses	No trouble	No	No	No	No	No	No	No	No	No	0	NO_161845	NO_HR	0	0	LR_other
Dysp_0091	dysplasia	LSIL	not applicable	30	menses	two weeks	No trouble	No	No	No	No	No	No	No	No	No	0	NO_161845	YES_HR	0	0	HR_potHR
Dysp_0092	dysplasia	HSIL/cancer	moderate	31	menses	three weeks	Yes trouble	No	No	Yes	Yes	Yes	No	No	No	Yes	1	YES_161845	YES_HR	0	0	HR_potHR
Dysp_0093	dysplasia	HSIL/cancer	not applicable	45	menses	one week	No trouble	No	No	No	No	No	No	No	No	No	0	NO_161845	NO_HR	0	0	neg
Dysp_0094	dysplasia	LSIL	not applicable	32	menses	three weeks	No trouble	No	No	No	No	No	No	No	No	No	0	NO_161845	NO_HR	0	0	LR_other
Dysp_0095	dysplasia	LSIL	not applicable	25	nomenses	no menses	Yes trouble	No	No	No	No	Yes	No	No	No	No	0	NO_161845	NO_HR	1	0	HR_potHR
Dysp_0096	dysplasia	LSIL	not applicable	37	menses	three weeks	No trouble	No	No	No	No	No	No	No	No	No	0	NO_161845	NO_HR	0	0	LR_other
Dysp_0097	dysplasia	LSIL	not applicable	21	menses	one week	No trouble	No	No	No	No	No	No	No	Yes	No	0	NO_161845	YES_HR	1	0	HR_potHR
Dysp_0098	dysplasia	LSIL	not applicable	27	menses	two weeks	No trouble	No	No	No	No	No	No	No	No	No	0	NO_161845	NO_HR	0	0	neg
Dysp_0099	dysplasia	HSIL/cancer	cancer in situ	26	nomenses	no menses	No trouble	No	No	No	No	No	No	No	NA	No	1	YES_161845	YES_HR	0	0	HR_potHR
Dysp_0100	dysplasia	LSIL	not applicable	25	menses	four weeks	No trouble	No	No	No	No	No	No	No	No	No	1	YES_161845	YES_HR	1	1	HR_potHR
Dysp_0101	dysplasia	HSIL/cancer	moderate	36	menses	two weeks	Yes trouble	No	No	Yes	No	No	No	No	No	No	0	NO_161845	YES_HR	1	1	HR_potHR
Dysp_0102	dysplasia	LSIL	not applicable	70	nomenses	no menses	No trouble	No	No	No	No	No	No	No	No	No	0	NO_161845	YES_HR	0	0	HR_potHR
Dysp_0103	dysplasia	HSIL/cancer	cancer in situ	33	NA	NA	No trouble	No	No	No	No	No	No	No	No	No	0	NO_161845	YES_HR	0	0	HR_potHR
Dysp_0104	dysplasia	LSIL	not applicable	56	nomenses	no menses	No trouble	No	No	No	No	No	No	No	No	No	0	NO_161845	YES_HR	0	0	HR_potHR
Dysp_0105	dysplasia	HSIL/cancer	moderate	28	menses	three weeks	Yes trouble	No	No	No	No	Yes	No	Yes	No	No	0	NO_161845	YES_HR	0	0	HR_potHR
Dysp_0106	dysplasia	LSIL	not applicable	33	nomenses	no menses	Yes trouble	No	No	No	No	No	Yes	No	No	No	0	NO_161845	YES_HR	0	0	HR_potHR
Dysp_0107	dysplasia	LSIL	not applicable	27	menses	three weeks	Yes trouble	No	No	Yes	No	No	No	No	No	Yes	0	NO_161845	YES_HR	0	0	HR_potHR
Dysp_0108	dysplasia	HSIL/cancer	cancer in situ	24	nomenses	no menses	No trouble	No	No	No	No	No	No	No	Yes	No	0	NO_161845	YES_HR	0	1	HR_potHR
Dysp_0109	dysplasia	HSIL/cancer	cancer in situ	38	menses	two weeks	Yes trouble	No	No	No	Yes	Yes	No	No	No	No	1	YES_161845	YES_HR	0	0	HR_potHR
Dysp_0110	dysplasia	LSIL	not applicable	33	menses	one week	No trouble	No	No	No	No	No	No	No	No	No	0	YES_161845	YES_HR	0	0	HR_potHR
Dysp_0111	dysplasia	HSIL/cancer	cancer in situ	40	nomenses	no menses	Yes trouble	No	No	No	No	No	Yes	No	No	No	0	YES_161845	YES_HR	0	0	HR_potHR
Dysp_0112	dysplasia	LSIL	not applicable	60	nomenses	no menses	No trouble	No	No	No	No	No	No	No	No	No	0	NO_161845	YES_HR	0	1	HR_potHR
Dysp_0113	dysplasia	HSIL/cancer	cancer in situ	31	menses	one week	Yes trouble	No	No	Yes	No	Yes	No	No	Yes	No	0	NO_161845	NO_HR	0	0	LR_other
Dysp_0114	dysplasia	LSIL	not applicable	33	nomenses	no menses	No trouble	No	No	No	No	No	No	No	No	Yes	0	NO_161845	YES_HR	0	0	HR_potHR
Dysp_0115	dysplasia	LSIL	not applicable	28	menses	one week	No trouble	No	No	No	No	No	No	No	No	No	0	NO_161845	YES_HR	0	0	HR_potHR
Dysp_0116	dysplasia	HSIL/cancer	cancer in situ	62	nomenses	no menses	No trouble	No	No	No	No	No	No	No	No	No	0	NO_161845	NO_HR	0	0	LR_other
Dysp_0117	dysplasia	HSIL/cancer	cancer in situ	30	menses	three weeks	No trouble	No	No	No	No	No	No	No	No	No	0	NO_161845	YES_HR	0	0	HR_potHR
Dysp_0118	dysplasia	LSIL	not applicable	56	nomenses	no menses	No trouble	No	No	No	No	No	No	No	No	No	0	NO_161845	NO_HR	0	0	LR_other
Dysp_0119	dysplasia	LSIL	not applicable	44	nomenses	no menses	No trouble	No	No	No	No	No	No	No	No	No	0	NO_161845	NO_HR	0	0	neg
Dysp_0120	dysplasia	LSIL	not applicable	55	nomenses	no menses	No trouble	No	No	No	No	No	No	No	No	No	0	NO_161845	NO_HR	0	0	LR_other
Dysp_0121	dysplasia	LSIL	not applicable	27	menses	four weeks	No trouble	No	No	No	No	No	No	No	No	No	0	NO_161845	YES_HR	0	0	HR_potHR
Dysp_0122	dysplasia	LSIL	not applicable	22	menses	one week	Yes trouble	No	No	No	No	No	Yes	No	No	No	0	NO_161845	NO_HR	0	0	LR_other
Dysp_0123	dysplasia	HSIL/cancer	cancer in situ	43	nomenses	no menses	No trouble	No	No	No	No	No	No	No	No	No	0	NO_161845	NO_HR	0	0	LR_other
Dysp_0124	dysplasia	HSIL/cancer	moderate	23	menses	one week	Yes trouble	No	No	No	No	Yes	No	No	No	No	1	YES_161845	YES_HR	0	0	HR_potHR
Dysp_0125	dysplasia	LSIL	not applicable	26	NA	NA	NA	NA	NA	NA	NA	NA	NA	NA	NA	NA	0	NO_161845	NO_HR	0	0	neg
Dysp_0126	dysplasia	HSIL/cancer	cancer in situ	27	nomenses	no menses	Yes trouble	No	No	No	No	Yes	No	No	No	No	1	YES_161845	YES_HR	0	0	HR_potHR
Dysp_0127	dysplasia	HSIL/cancer	cancer in situ	22	menses	two weeks	Yes trouble	No	Yes	No	No	Yes	No	No	No	No	0	YES_161845	YES_HR	0	0	HR_potHR
Dysp_0128	dysplasia	HSIL/cancer	cancer in situ	23	menses	four weeks	No trouble	No	No	No	No	No	No	No	No	Yes	0	NO_161845	YES_HR	0	0	HR_potHR
Dysp_0129	dysplasia	HSIL/cancer	cancer in situ	35	menses	four weeks	No trouble	No	No	No	No	No	No	No	No	Yes	0	NO_161845	YES_HR	0	0	HR_potHR
Dysp_0130	dysplasia	LSIL	not applicable	51	nomenses	no menses	No trouble	No	No	No	No	No	No	No	No	No	0	NO_161845	YES_HR	0	0	HR_potHR
Dysp_0131	dysplasia	HSIL/cancer	cancer in situ	42	nomenses	no menses	No trouble	No	No	No	No	No	No	No	No	No	1	YES_161845	YES_HR	0	0	HR_potHR
Dysp_0132	dysplasia	LSIL	not applicable	43	menses	two weeks	Yes trouble	Yes	No	No	No	No	No	No	No	No	0	NO_161845	NO_HR	0	0	neg
Dysp_0133	dysplasia	LSIL	not applicable	32	menses	two weeks	No trouble	No	No	No	No	No	No	No	No	No	0	NO_161845	NO_HR	0	1	LR_other
Dysp_0134	dysplasia	HSIL/cancer	not applicable	27	nomenses	no menses	Yes trouble	No	No	Yes	No	No	No	No	No	No	1	YES_161845	YES_HR	0	0	HR_potHR
Dysp_0135	dysplasia	LSIL	not applicable	24	menses	two weeks	NA	NA	NA	NA	NA	NA	NA	NA	No	NA	0	NO_161845	NO_HR	0	1	LR_other
Dysp_0136	dysplasia	LSIL	not applicable	36	menses	two weeks	No trouble	No	No	No	No	No	No	No	No	No	0	NO_161845	NO_HR	0	0	neg
Dysp_0137	dysplasia	HSIL/cancer	cancer in situ	43	nomenses	no menses	No trouble	No	No	No	No	No	No	No	No	No	1	YES_161845	YES_HR	0	0	HR_potHR
Dysp_0138	dysplasia	HSIL/cancer	not applicable	24	menses	three weeks	Yes trouble	No	No	No	No	Yes	No	No	No	No	0	NO_161845	YES_HR	0	0	HR_potHR
Dysp_0139	dysplasia	LSIL	not applicable	23	menses	three weeks	No trouble	No	No	No	No	No	No	No	No	No	0	NO_161845	NO_HR	0	1	LR_other
Dysp_0140	dysplasia	HSIL/cancer	not applicable	26	menses	four weeks	No trouble	No	No	No	No	No	No	No	NA	No	0	NO_161845	NO_HR	1	0	HR_potHR
Dysp_0141	dysplasia	LSIL	not applicable	41	nomenses	no menses	No trouble	No	No	No	No	No	No	No	No	No	0	YES_161845	YES_HR	0	1	HR_potHR
Dysp_0142	dysplasia	HSIL/cancer	cancer in situ	41	menses	two weeks	No trouble	No	No	No	No	No	No	No	No	No	0	NO_161845	YES_HR	0	0	HR_potHR
Dysp_0143	dysplasia	HSIL/cancer	not applicable	29	menses	four weeks	No trouble	No	No	No	No	No	No	No	No	No	0	NO_161845	YES_HR	0	0	HR_potHR
Dysp_0144	dysplasia	HSIL/cancer	not applicable	31	menses	four weeks	No trouble	No	No	No	No	No	No	No	No	No	0	NO_161845	NO_HR	0	1	LR_other
Dysp_0145	dysplasia	HSIL/cancer	not applicable	57	nomenses	no menses	No trouble	Yes	Yes	Yes	Yes	Yes	Yes	No	No	No	0	NO_161845	YES_HR	0	0	HR_potHR
Dysp_0146	dysplasia	LSIL	not applicable	61	NA	NA	NA	NA	NA	NA	NA	NA	NA	NA	NA	NA	0	NO_161845	YES_HR	0	0	HR_potHR
Dysp_0147	dysplasia	HSIL/cancer	not applicable	34	menses	three weeks	No trouble	No	No	No	No	No	No	No	No	No	0	NO_161845	YES_HR	0	0	HR_potHR
Dysp_0148	dysplasia	HSIL/cancer	not applicable	40	nomenses	no menses	No trouble	No	No	No	No	No	No	No	No	No	0	NO_161845	YES_HR	0	0	HR_potHR
Dysp_0149	dysplasia	HSIL/cancer	not applicable	34	menses	one week	No trouble	No	No	No	No	No	No	No	No	No	1	YES_161845	YES_HR	0	0	HR_potHR
Dysp_0150	dysplasia	HSIL/cancer	not applicable	23	nomenses	no menses	No trouble	No	No	No	No	No	No	No	No	No	0	NO_161845	YES_HR	0	0	HR_potHR
Dysp_0151	dysplasia	LSIL	not applicable	45	menses	four weeks	No trouble	No	No	No	No	No	No	No	No	No	0	NO_161845	YES_HR	0	0	HR_potHR
Dysp_0152	dysplasia	HSIL/cancer	not applicable	24	nomenses	no menses	Yes trouble	No	No	Yes	No	No	No	No	No	No	1	YES_161845	YES_HR	0	0	HR_potHR
Dysp_0153	dysplasia	HSIL/cancer	not applicable	29	menses	four weeks	No trouble	No	No	No	No	No	No	No	No	No	1	YES_161845	YES_HR	0	0	HR_potHR
Dysp_0154	dysplasia	LSIL	not applicable	23	NA	NA	Yes trouble	No	No	Yes	No	No	No	No	No	No	0	NO_161845	YES_HR	0	1	HR_potHR
Dysp_0155	dysplasia	LSIL	not applicable	23	nomenses	no menses	No trouble	No	No	No	No	No	No	No	Yes	No	0	NO_161845	YES_HR	0	1	HR_potHR
Dysp_0156	dysplasia	HSIL/cancer	not applicable	32	menses	one week	No trouble	No	No	No	No	No	No	No	No	No	0	NO_161845	NO_HR	0	0	LR_other
Dysp_0157	dysplasia	HSIL/cancer	not applicable	24	nomenses	no menses	No trouble	No	No	No	No	No	No	No	No	No	1	YES_161845	YES_HR	0	0	HR_potHR
Dysp_0158	dysplasia	LSIL	not applicable	23	menses	two weeks	No trouble	No	No	No	No	No	No	No	No	No	0	YES_161845	YES_HR	0	1	HR_potHR
Dysp_0159	dysplasia	LSIL	not applicable	22	menses	one week	No trouble	No	No	No	No	No	No	No	Yes	Yes	0	NO_161845	NO_HR	1	1	HR_potHR
Dysp_0160	dysplasia	HSIL/cancer	not applicable	44	menses	two weeks	Yes trouble	No	No	No	No	No	Yes	No	No	No	0	NO_161845	YES_HR	0	0	HR_potHR
Dysp_0161	dysplasia	LSIL	not applicable	50	nomenses	no menses	No trouble	No	No	No	No	No	No	No	No	No	0	NO_161845	NO_HR	0	1	LR_other
Dysp_0162	dysplasia	HSIL/cancer	not applicable	27	menses	one week	No trouble	No	No	No	No	No	No	No	Yes	No	0	YES_161845	YES_HR	0	1	HR_potHR
Dysp_0163	dysplasia	HSIL/cancer	not applicable	29	menses	one week	Yes trouble	No	No	No	No	No	No	Yes	No	No	1	YES_161845	YES_HR	0	0	HR_potHR
Dysp_0164	dysplasia	LSIL	not applicable	46	nomenses	no menses	No trouble	No	No	No	No	No	No	No	Yes	No	0	NO_161845	YES_HR	0	0	HR_potHR
Dysp_0165	dysplasia	HSIL/cancer	not applicable	31	NA	NA	NA	NA	NA	NA	NA	NA	NA	NA	NA	NA	0	NO_161845	YES_HR	0	0	HR_potHR
Dysp_0166	dysplasia	HSIL/cancer	not applicable	23	menses	two weeks	No trouble	No	No	No	No	No	No	No	No	No	0	NO_161845	YES_HR	0	0	HR_potHR
Dysp_0167	dysplasia	HSIL/cancer	not applicable	24	menses	four weeks	No trouble	No	No	No	No	No	No	No	No	No	0	NO_161845	YES_HR	0	1	HR_potHR
Dysp_0168	dysplasia	HSIL/cancer	not applicable	36	menses	four weeks	Yes trouble	No	Yes	No	No	No	No	No	No	No	0	NO_161845	NO_HR	0	0	neg
Dysp_0169	dysplasia	HSIL/cancer	not applicable	38	nomenses	no menses	No trouble	No	No	No	No	No	No	No	No	No	0	NO_161845	NO_HR	1	1	HR_potHR
Dysp_0170	dysplasia	LSIL	not applicable	27	menses	four weeks	No trouble	No	No	No	No	No	No	No	No	No	0	NO_161845	YES_HR	0	0	HR_potHR
Dysp_0171	dysplasia	HSIL/cancer	not applicable	34	menses	four weeks	No trouble	No	No	No	No	No	No	No	No	No	0	NO_161845	YES_HR	0	0	HR_potHR
Dysp_0172	dysplasia	HSIL/cancer	not applicable	24	nomenses	no menses	Yes trouble	No	No	No	Yes	No	No	No	No	No	0	NO_161845	YES_HR	0	0	HR_potHR
Dysp_0173	dysplasia	HSIL/cancer	not applicable	35	nomenses	no menses	No trouble	No	No	No	No	No	No	No	No	No	0	NO_161845	YES_HR	0	1	HR_potHR
Dysp_0174	dysplasia	LSIL	not applicable	50	nomenses	no menses	No trouble	No	No	No	No	No	No	No	No	No	0	NO_161845	NO_HR	0	0	neg
Dysp_0175	dysplasia	LSIL	not applicable	51	menses	four weeks	Yes trouble	No	No	No	No	No	No	Yes	No	No	0	NO_161845	YES_HR	0	0	HR_potHR
Dysp_0176	dysplasia	LSIL	not applicable	24	menses	two weeks	Yes trouble	No	No	Yes	No	No	No	No	No	Yes	0	NO_161845	YES_HR	0	0	HR_potHR
Dysp_0177	dysplasia	HSIL/cancer	not applicable	26	NA	NA	NA	NA	NA	NA	NA	NA	NA	NA	NA	NA	1	YES_161845	YES_HR	0	0	HR_potHR
VMG_0001	HC	Healthy controls	not applicable	49	menses	four weeks	NA	NA	NA	NA	NA	NA	NA	NA	NA	NA	0	NO_161845	NO_HR	0	0	LR_other
VMG_0002	HC	Healthy controls	not applicable	51	nomenses	no menses	No trouble	No	No	No	No	No	No	No	Yes	No	0	NO_161845	NO_HR	0	0	neg
VMG_0003	HC	Healthy controls	not applicable	46	nomenses	no menses	No trouble	No	No	No	No	No	No	No	No	No	0	NO_161845	NO_HR	0	0	LR_other
VMG_0004	HC	Healthy controls	not applicable	26	nomenses	no menses	No trouble	No	No	No	No	No	No	No	No	No	0	NO_161845	NO_HR	0	0	neg
VMG_0005	HC	Healthy controls	not applicable	31	menses	three weeks	No trouble	No	No	No	No	No	No	No	No	No	0	NO_161845	NO_HR	0	0	LR_other
VMG_0006	HC	Healthy controls	not applicable	45	menses	one week	No trouble	No	No	No	No	No	No	No	No	No	0	NO_161845	NO_HR	0	0	neg
VMG_0007	HC	Healthy controls	not applicable	50	menses	one week	No trouble	No	No	No	No	No	No	No	No	No	0	NO_161845	NO_HR	0	0	LR_other
VMG_0008	HC	Healthy controls	not applicable	23	menses	one week	No trouble	No	No	No	No	No	No	No	Yes	No	0	NO_161845	NO_HR	0	0	neg
VMG_0009	HC	Healthy controls	not applicable	51	nomenses	no menses	Yes trouble	No	No	No	No	Yes	No	No	No	No	0	NO_161845	NO_HR	0	1	LR_other
VMG_0010	HC	Healthy controls	not applicable	28	menses	four weeks	No trouble	No	No	No	No	No	No	No	No	No	0	NO_161845	NO_HR	0	0	neg
VMG_0011	HC	Healthy controls	not applicable	41	nomenses	no menses	No trouble	No	No	No	No	No	No	No	No	No	0	NO_161845	NO_HR	0	0	LR_other
VMG_0012	HC	Healthy controls	not applicable	41	menses	two weeks	No trouble	No	No	No	No	No	No	No	No	No	0	NO_161845	NO_HR	0	0	LR_other
VMG_0013	HC	Healthy controls	not applicable	23	menses	one week	No trouble	No	No	No	No	No	No	No	No	No	0	NO_161845	NO_HR	0	0	LR_other
VMG_0014	HC	Healthy controls	not applicable	37	nomenses	no menses	No trouble	No	No	No	No	No	No	No	No	No	0	NO_161845	NO_HR	0	0	neg
VMG_0015	HC	Healthy controls	not applicable	45	menses	two weeks	No trouble	No	No	No	No	No	No	No	No	No	0	NO_161845	NO_HR	0	0	neg
VMG_0016	HC	Healthy controls	not applicable	24	menses	two weeks	Yes trouble	No	No	No	No	Yes	No	No	No	Yes	0	NO_161845	NO_HR	0	0	neg
VMG_0017	HC	Healthy controls	not applicable	29	menses	three weeks	Yes trouble	No	No	Yes	No	No	No	No	No	No	0	NO_161845	NO_HR	0	0	LR_other
VMG_0018	HC	Healthy controls	not applicable	37	menses	two weeks	No trouble	No	No	No	No	No	No	No	No	No	0	NO_161845	NO_HR	0	0	neg
VMG_0019	HC	Healthy controls	not applicable	33	menses	four weeks	No trouble	No	No	No	No	No	No	No	No	No	0	NO_161845	NO_HR	0	0	LR_other
VMG_0020	HC	Healthy controls	not applicable	49	menses	two weeks	No trouble	No	No	No	No	No	No	No	No	No	0	NO_161845	NO_HR	0	1	LR_other
VMG_0021	HC	Healthy controls	not applicable	44	nomenses	no menses	No trouble	No	No	No	No	No	No	No	No	No	0	NO_161845	NO_HR	0	0	neg
VMG_0022	HC	Healthy controls	not applicable	43	nomenses	no menses	No trouble	No	No	No	No	No	No	No	No	No	0	NO_161845	NO_HR	0	0	neg
VMG_0023	HC	Healthy controls	not applicable	29	menses	one week	No trouble	No	No	No	No	No	No	No	No	No	0	NO_161845	NO_HR	1	0	HR_potHR
VMG_0024	HC	Healthy controls	not applicable	36	menses	two weeks	No trouble	No	No	No	No	No	No	No	No	No	0	NO_161845	NO_HR	0	0	LR_other
VMG_0025	HC	Healthy controls	not applicable	41	menses	two weeks	No trouble	No	No	No	No	No	No	No	No	No	0	NO_161845	NO_HR	0	0	neg
VMG_0026	HC	Healthy controls	not applicable	34	menses	three weeks	No trouble	No	No	No	No	No	No	No	No	No	0	NO_161845	NO_HR	0	0	neg
VMG_0027	HC	Healthy controls	not applicable	36	menses	two weeks	No trouble	No	No	No	No	No	No	No	No	No	0	NO_161845	NO_HR	0	0	neg
VMG_0028	HC	Healthy controls	not applicable	38	nomenses	no menses	No trouble	No	No	No	No	No	No	No	No	No	0	NO_161845	NO_HR	0	0	neg
VMG_0029	HC	Healthy controls	not applicable	46	menses	two weeks	No trouble	No	No	No	No	No	No	No	No	Yes	0	NO_161845	NO_HR	0	0	neg
VMG_0030	HC	Healthy controls	not applicable	39	menses	three weeks	No trouble	No	No	No	No	No	No	No	No	No	0	NO_161845	NO_HR	0	0	neg
VMG_0031	HC	Healthy controls	not applicable	51	menses	one week	No trouble	No	No	No	No	No	No	No	No	No	0	NO_161845	NO_HR	0	0	neg
VMG_0032	HC	Healthy controls	not applicable	42	menses	three weeks	No trouble	No	No	No	No	No	No	No	No	No	0	NO_161845	NO_HR	0	0	neg
VMG_0033	HC	Healthy controls	not applicable	46	menses	three weeks	No trouble	No	No	No	No	No	No	No	NA	NA	0	NO_161845	NO_HR	0	0	neg
VMG_0034	HC	Healthy controls	not applicable	43	menses	three weeks	No trouble	No	No	No	No	No	No	No	No	No	0	NO_161845	NO_HR	0	1	LR_other
VMG_0035	HC	Healthy controls	not applicable	47	menses	one week	No trouble	No	No	No	No	No	No	No	Yes	No	0	NO_161845	NO_HR	0	0	neg
VMG_0036	HC	Healthy controls	not applicable	44	menses	three weeks	No trouble	No	No	No	No	No	No	No	No	No	0	NO_161845	NO_HR	0	0	neg
VMG_0037	HC	Healthy controls	not applicable	42	menses	one week	Yes trouble	No	No	No	No	Yes	No	No	No	No	0	NO_161845	NO_HR	0	0	neg
VMG_0038	HC	Healthy controls	not applicable	33	nomenses	no menses	NA	NA	NA	NA	NA	NA	NA	NA	No	No	0	NO_161845	NO_HR	0	0	neg
VMG_0039	HC	Healthy controls	not applicable	36	menses	two weeks	No trouble	No	No	No	No	No	No	No	No	Yes	0	NO_161845	NO_HR	0	0	neg
VMG_0040	HC	Healthy controls	not applicable	27	menses	four weeks	No trouble	No	No	No	No	No	No	No	Yes	No	0	NO_161845	NO_HR	0	1	LR_other
VMG_0041	HC	Healthy controls	not applicable	34	menses	one week	No trouble	No	No	No	No	No	No	No	No	No	0	NO_161845	NO_HR	0	0	neg
VMG_0042	HC	Healthy controls	not applicable	35	menses	three weeks	No trouble	No	No	No	No	No	No	No	No	No	0	NO_161845	NO_HR	0	0	neg
VMG_0043	HC	Healthy controls	not applicable	28	menses	three weeks	No trouble	No	No	No	No	No	No	No	No	No	0	NO_161845	NO_HR	0	0	neg
VMG_0044	HC	Healthy controls	not applicable	29	nomenses	no menses	No trouble	No	No	No	No	No	No	No	No	No	0	NO_161845	NO_HR	0	0	neg
VMG_0045	HC	Healthy controls	not applicable	38	nomenses	no menses	No trouble	No	No	No	No	No	No	No	No	No	0	NO_161845	NO_HR	0	0	LR_other
VMG_0046	HC	Healthy controls	not applicable	43	menses	one week	No trouble	No	No	No	No	No	No	No	No	No	0	NO_161845	NO_HR	0	0	LR_other
VMG_0047	HC	Healthy controls	not applicable	37	menses	one week	No trouble	No	No	No	No	No	No	No	No	No	0	NO_161845	NO_HR	0	0	neg
VMG_0048	HC	Healthy controls	not applicable	42	nomenses	no menses	No trouble	No	No	No	No	No	No	No	No	No	0	NO_161845	NO_HR	0	0	neg
VMG_0049	HC	Healthy controls	not applicable	52	menses	three weeks	No trouble	No	No	No	No	No	No	No	No	No	0	NO_161845	NO_HR	0	0	neg
VMG_0050	HC	Healthy controls	not applicable	27	NA	NA	NA	NA	NA	NA	NA	NA	NA	NA	NA	NA	0	NO_161845	NO_HR	0	0	neg
VMG_0051	HC	Healthy controls	not applicable	29	menses	three weeks	No trouble	No	No	No	No	No	No	No	No	No	0	NO_161845	NO_HR	0	1	LR_other
VMG_0052	HC	Healthy controls	not applicable	40	menses	two weeks	Yes trouble	No	No	No	Yes	No	No	No	Yes	Yes	0	NO_161845	NO_HR	0	0	neg
VMG_0053	HC	Healthy controls	not applicable	28	menses	three weeks	No trouble	No	No	No	No	No	No	No	No	No	0	NO_161845	NO_HR	0	0	neg
VMG_0054	HC	Healthy controls	not applicable	37	menses	four weeks	No trouble	No	No	No	No	No	No	No	No	No	0	NO_161845	NO_HR	0	0	neg
VMG_0055	HC	Healthy controls	not applicable	40	menses	three weeks	No trouble	No	No	No	No	No	No	No	No	No	0	NO_161845	NO_HR	0	0	neg
VMG_0056	HC	Healthy controls	not applicable	39	menses	three weeks	No trouble	No	No	No	No	No	No	No	No	No	0	NO_161845	NO_HR	0	0	neg
VMG_0057	HC	Healthy controls	not applicable	27	menses	four weeks	No trouble	No	No	No	No	No	No	No	No	No	0	NO_161845	NO_HR	0	0	neg
VMG_0058	HC	Healthy controls	not applicable	27	nomenses	no menses	Yes trouble	No	No	No	Yes	No	No	No	No	No	0	NO_161845	NO_HR	0	0	neg
VMG_0059	HC	Healthy controls	not applicable	27	nomenses	no menses	No trouble	No	No	No	No	No	No	No	No	No	0	NO_161845	NO_HR	0	0	neg
VMG_0060	HC	Healthy controls	not applicable	31	menses	three weeks	No trouble	No	No	No	No	No	No	No	No	No	0	NO_161845	NO_HR	0	0	neg
VMG_0061	HC	Healthy controls	not applicable	35	menses	one week	No trouble	No	No	No	No	No	No	No	Yes	No	0	NO_161845	NO_HR	0	1	LR_other
VMG_0062	HC	Healthy controls	not applicable	34	menses	two weeks	No trouble	No	No	No	No	No	No	No	No	Yes	0	NO_161845	NO_HR	0	0	neg
VMG_0063	HC	Healthy controls	not applicable	53	menses	one week	No trouble	No	No	No	No	No	No	No	No	No	0	NO_161845	NO_HR	0	0	neg
VMG_0064	HC	Healthy controls	not applicable	45	nomenses	no menses	No trouble	No	No	No	No	No	No	No	No	No	0	NO_161845	NO_HR	0	0	neg
VMG_0065	HC	Healthy controls	not applicable	23	menses	four weeks	No trouble	No	No	No	No	No	No	No	No	No	0	NO_161845	NO_HR	0	0	neg
VMG_0066	HC	Healthy controls	not applicable	23	nomenses	no menses	Yes trouble	No	No	Yes	No	No	No	No	No	No	0	NO_161845	NO_HR	0	0	neg
VMG_0067	HC	Healthy controls	not applicable	27	menses	two weeks	No trouble	No	No	No	No	No	No	No	No	No	0	NO_161845	NO_HR	0	0	neg
VMG_0068	HC	Healthy controls	not applicable	23	menses	four weeks	No trouble	No	No	No	No	No	No	No	Yes	No	0	NO_161845	NO_HR	0	0	LR_other
VMG_0069	HC	Healthy controls	not applicable	31	nomenses	no menses	No trouble	No	No	No	No	No	No	No	No	No	0	NO_161845	NO_HR	0	0	neg
VMG_0070	HC	Healthy controls	not applicable	47	menses	four weeks	No trouble	No	No	No	No	No	No	No	No	No	0	NO_161845	NO_HR	0	0	neg
VMG_0071	HC	Healthy controls	not applicable	50	menses	two weeks	No trouble	No	No	No	No	No	No	No	No	NA	0	NO_161845	NO_HR	0	0	LR_other
VMG_0072	HC	Healthy controls	not applicable	39	menses	one week	No trouble	No	No	No	No	No	No	No	No	No	0	NO_161845	NO_HR	0	0	LR_other
VMG_0073	HC	Healthy controls	not applicable	59	nomenses	no menses	No trouble	No	No	No	No	No	No	No	No	No	0	NO_161845	NO_HR	0	0	neg
VMG_0074	HC	Healthy controls	not applicable	34	menses	one week	Yes trouble	Yes	No	No	No	No	No	No	No	No	0	NO_161845	NO_HR	0	0	neg
VMG_0075	HC	Healthy controls	not applicable	39	menses	one week	No trouble	No	No	No	No	No	No	No	No	NA	0	NO_161845	NO_HR	0	0	neg
VMG_0076	HC	Healthy controls	not applicable	41	nomenses	no menses	No trouble	No	No	No	No	No	No	No	No	No	0	NO_161845	NO_HR	0	0	neg
VMG_0077	HC	Healthy controls	not applicable	30	menses	three weeks	No trouble	No	No	No	No	No	No	No	Yes	No	0	NO_161845	NO_HR	0	0	neg
VMG_0078	HC	Healthy controls	not applicable	53	NA	NA	NA	NA	NA	NA	NA	NA	NA	NA	NA	NA	0	NO_161845	NO_HR	0	0	neg
VMG_0079	HC	Healthy controls	not applicable	30	menses	three weeks	No trouble	No	No	No	No	No	No	No	No	No	0	NO_161845	NO_HR	0	0	neg
VMG_0080	HC	Healthy controls	not applicable	32	menses	three weeks	No trouble	No	No	No	No	No	No	No	No	No	0	NO_161845	NO_HR	0	0	neg
VMG_0081	HC	Healthy controls	not applicable	28	menses	three weeks	No trouble	No	No	No	No	No	No	No	No	No	0	NO_161845	NO_HR	0	0	neg
VMG_0082	HC	Healthy controls	not applicable	31	menses	four weeks	No trouble	No	No	No	No	No	No	No	No	No	0	NO_161845	NO_HR	0	0	neg
VMG_0083	HC	Healthy controls	not applicable	57	nomenses	no menses	No trouble	No	No	No	No	No	No	No	No	No	0	NO_161845	NO_HR	0	0	neg
VMG_0084	HC	Healthy controls	not applicable	50	nomenses	no menses	No trouble	No	No	No	No	No	No	No	No	No	0	NO_161845	NO_HR	0	0	LR_other
VMG_0085	HC	Healthy controls	not applicable	36	menses	one week	No trouble	No	No	No	No	No	No	No	No	No	0	NO_161845	NO_HR	0	0	neg
VMG_0086	HC	Healthy controls	not applicable	38	menses	four weeks	No trouble	No	No	No	No	No	No	No	No	No	0	NO_161845	NO_HR	0	0	neg
VMG_0087	HC	Healthy controls	not applicable	27	menses	three weeks	Yes trouble	No	No	No	No	Yes	No	No	No	No	0	NO_161845	NO_HR	0	0	neg
VMG_0088	HC	Healthy controls	not applicable	31	menses	two weeks	No trouble	No	No	No	No	No	No	No	No	No	0	NO_161845	NO_HR	0	0	neg
VMG_0089	HC	Healthy controls	not applicable	27	menses	three weeks	No trouble	No	No	No	No	No	No	No	No	No	0	NO_161845	NO_HR	0	0	neg
VMG_0090	HC	Healthy controls	not applicable	41	nomenses	no menses	No trouble	No	No	No	No	No	No	No	No	No	0	NO_161845	NO_HR	0	0	neg
VMG_0091	HC	Healthy controls	not applicable	40	menses	one week	No trouble	No	No	No	No	No	No	No	No	No	0	NO_161845	NO_HR	0	0	neg
VMG_0092	HC	Healthy controls	not applicable	33	nomenses	no menses	No trouble	No	No	No	No	No	No	No	No	No	0	NO_161845	NO_HR	0	0	LR_other
VMG_0093	HC	Healthy controls	not applicable	36	nomenses	no menses	No trouble	No	No	No	No	No	No	No	No	No	0	NO_161845	NO_HR	0	0	LR_other
VMG_0094	HC	Healthy controls	not applicable	39	menses	one week	No trouble	No	No	No	No	No	No	No	No	No	0	NO_161845	NO_HR	0	0	LR_other
VMG_0095	HC	Healthy controls	not applicable	26	menses	two weeks	Yes trouble	No	No	No	No	Yes	No	No	No	No	0	NO_161845	NO_HR	0	0	LR_other
VMG_0096	HC	Healthy controls	not applicable	29	menses	one week	No trouble	No	No	No	No	No	No	No	No	No	0	NO_161845	NO_HR	0	0	neg
VMG_0097	HC	Healthy controls	not applicable	34	menses	three weeks	No trouble	No	No	No	No	No	No	No	No	No	0	NO_161845	NO_HR	0	0	neg
VMG_0098	HC	Healthy controls	not applicable	47	menses	three weeks	No trouble	No	No	No	No	No	No	No	No	No	0	NO_161845	NO_HR	0	0	LR_other
VMG_0099	HC	Healthy controls	not applicable	47	menses	one week	No trouble	No	No	No	No	No	No	No	No	No	0	NO_161845	NO_HR	0	0	LR_other
VMG_0100	HC	Healthy controls	not applicable	34	menses	four weeks	No trouble	No	No	No	No	No	No	No	Yes	No	0	NO_161845	NO_HR	0	0	neg
VMG_0101	HC	Healthy controls	not applicable	37	menses	two weeks	NA	NA	NA	NA	NA	NA	NA	NA	No	No	0	NO_161845	NO_HR	0	0	neg
VMG_0102	HC	Healthy controls	not applicable	30	menses	two weeks	Yes trouble	No	No	Yes	No	No	No	No	No	No	0	NO_161845	NO_HR	0	0	neg
VMG_0103	HC	Healthy controls	not applicable	29	menses	one week	No trouble	No	No	No	No	No	No	No	No	No	0	NO_161845	NO_HR	0	0	neg
VMG_0104	HC	Healthy controls	not applicable	47	menses	four weeks	No trouble	No	No	No	No	No	No	No	No	No	0	NO_161845	NO_HR	0	0	LR_other
VMG_0105	HC	Healthy controls	not applicable	26	menses	two weeks	No trouble	No	No	No	No	No	No	No	No	No	0	NO_161845	NO_HR	0	0	neg
VMG_0106	HC	Healthy controls	not applicable	23	nomenses	no menses	No trouble	No	No	No	No	No	No	No	Yes	No	0	NO_161845	NO_HR	0	0	neg
VMG_0107	HC	Healthy controls	not applicable	33	menses	three weeks	No trouble	No	No	No	No	No	No	No	No	No	0	NO_161845	NO_HR	0	0	neg
VMG_0108	HC	Healthy controls	not applicable	29	menses	one week	Yes trouble	No	No	No	No	Yes	No	No	No	No	0	NO_161845	NO_HR	0	0	neg
VMG_0109	HC	Healthy controls	not applicable	26	nomenses	no menses	No trouble	No	No	No	No	No	No	No	No	No	0	NO_161845	NO_HR	0	0	neg
VMG_0110	HC	Healthy controls	not applicable	57	nomenses	no menses	No trouble	No	No	No	No	No	No	No	No	No	0	NO_161845	NO_HR	0	0	LR_other
VMG_0111	HC	Healthy controls	not applicable	37	menses	two weeks	No trouble	No	No	No	No	No	No	No	Yes	No	0	NO_161845	NO_HR	0	0	LR_other
VMG_0112	HC	Healthy controls	not applicable	23	menses	three weeks	No trouble	No	No	No	No	No	No	No	No	No	0	NO_161845	NO_HR	0	0	neg
VMG_0113	HC	Healthy controls	not applicable	32	nomenses	no menses	No trouble	No	No	No	No	No	No	No	No	No	0	NO_161845	NO_HR	0	0	LR_other
VMG_0114	HC	Healthy controls	not applicable	26	menses	four weeks	No trouble	No	No	No	No	No	No	No	No	No	0	NO_161845	NO_HR	0	0	neg
VMG_0115	HC	Healthy controls	not applicable	26	menses	three weeks	No trouble	No	No	No	No	No	No	No	No	Yes	0	NO_161845	NO_HR	0	0	LR_other
VMG_0116	HC	Healthy controls	not applicable	32	menses	two weeks	Yes trouble	No	No	No	No	Yes	No	No	No	No	0	NO_161845	NO_HR	0	0	LR_other
VMG_0117	HC	Healthy controls	not applicable	37	menses	four weeks	No trouble	No	No	No	No	No	No	No	No	No	0	NO_161845	NO_HR	0	0	neg
VMG_0118	HC	Healthy controls	not applicable	36	menses	two weeks	No trouble	No	No	No	No	No	No	No	No	No	0	NO_161845	NO_HR	0	0	neg
VMG_0119	HC	Healthy controls	not applicable	27	menses	one week	No trouble	No	No	No	No	No	No	No	Yes	No	0	NO_161845	NO_HR	0	0	neg
VMG_0120	HC	Healthy controls	not applicable	47	menses	two weeks	No trouble	No	No	No	No	No	No	No	Yes	No	0	NO_161845	NO_HR	0	0	neg
VMG_0121	HC	Healthy controls	not applicable	23	menses	one week	No trouble	No	No	No	No	No	No	No	No	No	0	NO_161845	NO_HR	0	0	neg
VMG_0122	HC	Healthy controls	not applicable	39	menses	two weeks	NA	NA	NA	NA	NA	NA	NA	NA	No	No	0	NO_161845	NO_HR	0	0	neg
VMG_0123	HC	Healthy controls	not applicable	33	menses	two weeks	No trouble	No	No	No	No	No	No	No	No	No	0	NO_161845	NO_HR	0	0	neg
VMG_0124	HC	Healthy controls	not applicable	26	menses	four weeks	Yes trouble	No	No	No	No	No	No	Yes	No	No	0	NO_161845	NO_HR	0	0	neg
VMG_0125	HC	Healthy controls	not applicable	35	NA	NA	NA	NA	NA	NA	NA	NA	NA	NA	NA	NA	0	NO_161845	NO_HR	0	0	neg
VMG_0126	HC	Healthy controls	not applicable	56	nomenses	no menses	No trouble	No	No	No	No	No	No	No	No	No	0	NO_161845	NO_HR	0	0	neg
VMG_0127	HC	Healthy controls	not applicable	23	menses	four weeks	No trouble	No	No	No	No	No	No	No	No	No	0	NO_161845	NO_HR	0	0	neg
VMG_0128	HC	Healthy controls	not applicable	30	menses	two weeks	No trouble	No	No	No	No	No	No	No	No	No	0	NO_161845	NO_HR	0	0	neg
VMG_0129	HC	Healthy controls	not applicable	23	menses	three weeks	No trouble	No	No	No	No	No	No	No	No	No	0	NO_161845	NO_HR	0	0	neg
VMG_0130	HC	Healthy controls	not applicable	23	nomenses	no menses	No trouble	No	No	No	No	No	No	No	No	No	0	NO_161845	NO_HR	0	0	neg
VMG_0131	HC	Healthy controls	not applicable	31	menses	four weeks	No trouble	No	No	No	No	No	No	No	No	No	0	NO_161845	NO_HR	0	0	neg
VMG_0132	HC	Healthy controls	not applicable	36	menses	three weeks	Yes trouble	No	No	No	No	No	No	Yes	No	No	0	NO_161845	NO_HR	0	0	neg
VMG_0133	HC	Healthy controls	not applicable	30	menses	one week	No trouble	No	No	No	No	No	No	No	No	No	0	NO_161845	NO_HR	0	0	neg
VMG_0134	HC	Healthy controls	not applicable	25	menses	four weeks	Yes trouble	No	No	Yes	No	No	No	No	NA	Yes	0	NO_161845	NO_HR	0	0	neg
VMG_0135	HC	Healthy controls	not applicable	24	menses	one week	NA	NA	NA	NA	NA	NA	NA	NA	No	No	0	NO_161845	NO_HR	0	0	neg
VMG_0136	HC	Healthy controls	not applicable	27	menses	two weeks	NA	NA	NA	NA	NA	NA	NA	NA	No	No	0	NO_161845	NO_HR	0	0	neg
VMG_0137	HC	Healthy controls	not applicable	33	nomenses	no menses	No trouble	No	No	No	No	No	No	No	Yes	No	0	NO_161845	NO_HR	0	0	neg
VMG_0138	HC	Healthy controls	not applicable	30	menses	two weeks	NA	NA	NA	NA	NA	NA	NA	NA	No	Yes	0	NO_161845	NO_HR	0	0	neg
VMG_0139	HC	Healthy controls	not applicable	27	menses	three weeks	No trouble	No	No	No	No	No	No	No	No	No	0	NO_161845	NO_HR	0	0	neg
VMG_0140	HC	Healthy controls	not applicable	32	menses	three weeks	No trouble	No	No	No	No	No	No	No	No	No	0	NO_161845	NO_HR	0	0	neg
VMG_0141	HC	Healthy controls	not applicable	31	menses	two weeks	Yes trouble	No	No	No	No	No	Yes	No	No	No	0	NO_161845	NO_HR	0	0	neg
VMG_0142	HC	Healthy controls	not applicable	31	menses	two weeks	No trouble	No	No	No	No	No	No	No	No	No	0	NO_161845	NO_HR	0	0	neg
VMG_0143	HC	Healthy controls	not applicable	33	nomenses	no menses	No trouble	No	No	No	No	No	No	No	Yes	No	0	NO_161845	NO_HR	0	0	neg
VMG_0144	HC	Healthy controls	not applicable	24	menses	two weeks	NA	NA	NA	NA	NA	NA	NA	NA	No	No	0	NO_161845	NO_HR	0	0	LR_other
VMG_0145	HC	Healthy controls	not applicable	25	NA	NA	NA	NA	NA	NA	NA	NA	NA	NA	NA	NA	0	NO_161845	NO_HR	0	0	LR_other
VMG_0146	HC	Healthy controls	not applicable	24	nomenses	no menses	No trouble	No	No	No	No	No	No	No	No	No	0	NO_161845	NO_HR	0	0	neg
VMG_0147	HC	Healthy controls	not applicable	32	menses	two weeks	NA	NA	NA	NA	NA	NA	NA	NA	NA	NA	0	NO_161845	NO_HR	0	0	neg
VMG_0148	HC	Healthy controls	not applicable	24	menses	one week	No trouble	No	No	No	No	No	No	No	No	No	0	NO_161845	NO_HR	0	0	neg
VMG_0149	HC	Healthy controls	not applicable	25	menses	two weeks	No trouble	No	No	No	No	No	No	No	No	No	0	NO_161845	NO_HR	0	0	LR_other
VMG_0150	HC	Healthy controls	not applicable	25	nomenses	no menses	No trouble	No	No	No	No	No	No	No	No	No	0	NO_161845	NO_HR	0	0	neg
VMG_0151	HC	Healthy controls	not applicable	24	nomenses	no menses	No trouble	No	No	No	No	No	No	No	No	No	0	NO_161845	NO_HR	0	0	neg
VMG_0152	HC	Healthy controls	not applicable	32	menses	two weeks	No trouble	No	No	No	No	No	No	No	Yes	No	0	NO_161845	NO_HR	0	0	neg
VMG_0153	HC	Healthy controls	not applicable	24	menses	one week	Yes trouble	No	No	No	No	No	No	Yes	No	No	0	NO_161845	NO_HR	0	0	neg
VMG_0154	HC	Healthy controls	not applicable	55	nomenses	no menses	No trouble	No	No	No	No	No	No	No	No	No	0	NO_161845	NO_HR	0	0	neg
VMG_0155	HC	Healthy controls	not applicable	56	NA	NA	NA	NA	NA	NA	NA	NA	NA	NA	NA	NA	0	NO_161845	NO_HR	0	0	neg
VMG_0156	HC	Healthy controls	not applicable	55	NA	NA	NA	NA	NA	NA	NA	NA	NA	NA	NA	NA	0	NO_161845	NO_HR	0	0	neg
VMG_0157	HC	Healthy controls	not applicable	24	NA	NA	NA	NA	NA	NA	NA	NA	NA	NA	NA	NA	0	NO_161845	NO_HR	0	0	neg
VMG_0158	HC	Healthy controls	not applicable	55	nomenses	no menses	No trouble	No	No	No	No	No	No	No	No	No	0	NO_161845	NO_HR	0	0	neg
VMG_0159	HC	Healthy controls	not applicable	25	menses	two weeks	No trouble	No	No	No	No	No	No	No	No	No	0	NO_161845	NO_HR	0	0	neg
VMG_0160	HC	Healthy controls	not applicable	25	menses	one week	No trouble	No	No	No	No	No	No	No	No	No	0	NO_161845	NO_HR	0	0	neg
VMG_0161	HC	Healthy controls	not applicable	24	menses	one week	Yes trouble	No	No	No	No	Yes	No	No	No	No	0	NO_161845	NO_HR	0	0	neg
VMG_0162	HC	Healthy controls	not applicable	24	nomenses	no menses	No trouble	No	No	No	No	No	No	No	No	No	0	NO_161845	NO_HR	0	0	neg
VMG_0163	HC	Healthy controls	not applicable	55	nomenses	no menses	No trouble	No	No	No	No	No	No	No	No	No	0	NO_161845	NO_HR	0	0	neg
VMG_0164	HC	Healthy controls	not applicable	24	nomenses	no menses	NA	NA	NA	NA	NA	NA	NA	NA	No	No	0	NO_161845	NO_HR	0	0	neg
VMG_0165	HC	Healthy controls	not applicable	68	nomenses	no menses	No trouble	No	No	No	No	No	No	No	No	No	0	NO_161845	NO_HR	0	0	neg
VMG_0166	HC	Healthy controls	not applicable	25	nomenses	no menses	No trouble	No	No	No	No	No	No	No	No	No	0	NO_161845	NO_HR	0	0	neg
VMG_0167	HC	Healthy controls	not applicable	25	nomenses	no menses	No trouble	No	No	No	No	No	No	No	No	No	0	NO_161845	NO_HR	0	0	neg
VMG_0168	HC	Healthy controls	not applicable	25	menses	four weeks	No trouble	No	No	No	No	No	No	No	No	No	0	NO_161845	NO_HR	0	0	neg
VMG_0169	HC	Healthy controls	not applicable	25	menses	three weeks	No trouble	No	No	No	No	No	No	No	No	No	0	NO_161845	NO_HR	0	0	neg
VMG_0170	HC	Healthy controls	not applicable	65	nomenses	no menses	Yes trouble	No	No	No	No	No	No	Yes	No	No	0	NO_161845	NO_HR	0	0	neg
VMG_0171	HC	Healthy controls	not applicable	23	menses	four weeks	Yes trouble	No	Yes	No	No	No	No	No	No	No	0	NO_161845	NO_HR	0	1	LR_other
VMG_0172	HC	Healthy controls	not applicable	63	nomenses	no menses	No trouble	No	No	No	No	No	No	No	No	Yes	0	NO_161845	NO_HR	0	0	neg
VMG_0173	HC	Healthy controls	not applicable	23	menses	two weeks	No trouble	No	No	No	No	No	No	No	No	No	0	NO_161845	NO_HR	0	0	neg
VMG_0174	HC	Healthy controls	not applicable	63	nomenses	no menses	No trouble	No	No	No	No	No	No	No	No	No	0	NO_161845	NO_HR	0	0	neg
VMG_0175	HC	Healthy controls	not applicable	23	nomenses	no menses	No trouble	No	No	No	No	No	No	No	No	No	0	NO_161845	NO_HR	0	0	LR_other
VMG_0176	HC	Healthy controls	not applicable	23	menses	two weeks	No trouble	No	No	No	No	No	No	No	Yes	No	0	NO_161845	NO_HR	0	0	neg
VMG_0177	HC	Healthy controls	not applicable	23	menses	four weeks	No trouble	No	No	No	No	No	No	No	Yes	No	0	NO_161845	NO_HR	0	0	LR_other
